# Supplementary material for: Socioeconomic inequalities, substance use, and chronic multimorbidity in Kiambu and Nakuru counties in Kenya
Source: PLOS Glob Public Health. 2025 Dec 8;5(12):e0005544. doi: 10.1371/journal.pgph.0005544 (PMC12685187; doi:10.1371/journal.pgph.0005544)
Supplement: S1 Data — This file contains anonymized dataset used in the study, including variables necessary to reproduce the statistical analyses presented in the manuscript. (XLSX) [file pgph.0005544.s001.xlsx]

## Sheet: Data
gender	agecat	eversmokedcig	cigtobaccouse	currentcigsmoking	everalcohol	currentalc	maritalCat	currentAnysubstance	everAnysubstance	educCat1	incomelastmonth1	multimorbidCat
Male	46+	No, never smoked cigarrttes	No	No	Yes	Yes	Married	Yes	Yes	Primary	>=10,000 to <20,000	Yes
	25 - 35	No, never smoked cigarrttes	No	No	No	No	Married	No	No	Primary	>=1,000 to <10,000	No
Female	46+	No, never smoked cigarrttes	No	No	No	No	Single	No	No	Secondary	>=10,000 to <20,000	No
Female	25 - 35	No, never smoked cigarrttes	No	No	No	No	Married	No	No	Primary	>20,000	No
Male	25 - 35	No, never smoked cigarrttes	No	No	Yes	No	Single	No	Yes	Secondary	>=1,000 to <10,000	No
Female	36 - 45	No, never smoked cigarrttes	No	No	No	No	Married	No	No	Primary	>=1,000 to <10,000	No
Male	25 - 35	Yes, regularly now	Yes	Yes	Yes	Yes	Married	Yes	Yes	Secondary	>=1,000 to <10,000	No
Female	36 - 45	No, never smoked cigarrttes	No	No	No	No	Married	No	No	Primary	>=1,000 to <10,000	No
Female	18 - 24	No, never smoked cigarrttes	No	No	No	No	Single	No	No	Secondary	>=1,000 to <10,000	No
Female	46+	No, never smoked cigarrttes	No	No	No	No	Widowed/Widower	No	No	Primary	>=1,000 to <10,000	No
Female	36 - 45	No, never smoked cigarrttes	No	No	No	No	Single	No	No	Secondary	>=1,000 to <10,000	No
Male	25 - 35	Yes, regulary in the past	Yes	Yes	Yes	No	Married	Yes	Yes	Primary	>=1,000 to <10,000	No
Female	18 - 24	No, never smoked cigarrttes	No	No	No	No	Married	No	No	Primary	>=1,000 to <10,000	No
Female	18 - 24	No, never smoked cigarrttes	No	No	No	No	Married	No	No	Secondary	>=10,000 to <20,000	No
Male	36 - 45	Yes, regulary in the past	Yes	No	Yes	Yes	Married	Yes	Yes	Secondary	>=10,000 to <20,000	No
Male	25 - 35	Yes, regulary in the past	Yes	No	Yes	No	Married	No	Yes	Secondary	>=10,000 to <20,000	No
Female	46+	No, never smoked cigarrttes	No	No	Yes	No	Separated/Divorced	No	Yes	Primary	<1000	No
Male	25 - 35	Yes, regularly now	Yes	Yes	Yes	Yes	Married	Yes	Yes	Primary	>=10,000 to <20,000	No
Male	25 - 35	Yes, occassionaly	Yes	No	Yes	No	Married	No	Yes	Secondary	>20,000	No
Male	46+	Yes, regularly now	Yes	Yes	Yes	Yes	Married	Yes	Yes	Secondary	>20,000	No
Female	46+	No, never smoked cigarrttes	No	No	No	No	Married	No	No	Primary	>=10,000 to <20,000	No
Male	25 - 35	Yes, regularly now	Yes	Yes	Yes	Yes	Married	Yes	Yes	Primary	>20,000	No
Female	46+	No, never smoked cigarrttes	No	No	No	No	Married	No	No	Primary	>=1,000 to <10,000	Yes
Male	36 - 45	No, never smoked cigarrttes	No	No	Yes	Yes	Married	Yes	Yes	College/University	>20,000	No
Male	46+	Yes, regularly now	Yes	Yes	Yes	Yes	Married	Yes	Yes	Primary	>=1,000 to <10,000	No
Female	25 - 35	No, never smoked cigarrttes	No	No	Yes	No	Single	No	Yes	Secondary	>=1,000 to <10,000	No
Female	25 - 35	No, never smoked cigarrttes	No	No	No	No	Single	No	No	Secondary	>=1,000 to <10,000	No
Female	36 - 45	No, never smoked cigarrttes	No	No	No	No	Married	No	No	Primary	<1000	No
Male	46+	No, never smoked cigarrttes	No	No	Yes	Yes	Married	Yes	Yes	College/University	>20,000	Yes
Female	25 - 35	No, never smoked cigarrttes	No	No	No	No	Married	No	No	Secondary	>=1,000 to <10,000	Yes
Male	46+	No, never smoked cigarrttes	No	No	No	No	Married	No	No	Secondary	>=1,000 to <10,000	Yes
Female	18 - 24	No, never smoked cigarrttes	No	No	No	No	Married	No	No	Primary	>=1,000 to <10,000	No
Male	18 - 24	No, never smoked cigarrttes	No	No	No	No	Single	No	No	College/University	>=1,000 to <10,000	No
Male	46+	No, never smoked cigarrttes	No	No	Yes	No	Married	No	Yes	Secondary	>=1,000 to <10,000	Yes
Female	25 - 35	No, never smoked cigarrttes	No	No	No	No	Married	No	No	Primary	>=1,000 to <10,000	No
Male	46+	No, never smoked cigarrttes	No	No	No	No	Married	No	No	Secondary	<1000	No
Male	25 - 35	No, never smoked cigarrttes	No	No	No	No	Married	No	No	Secondary	>20,000	No
Female	46+	No, never smoked cigarrttes	No	No	No	No	Separated/Divorced	No	No	Primary	>=1,000 to <10,000	Yes
Male	25 - 35	No, never smoked cigarrttes	No	No	Yes	No	Married	No	Yes	Primary	>=1,000 to <10,000	No
Male	46+	No, never smoked cigarrttes	No	No	Yes	No	Married	No	Yes	Secondary	>20,000	Yes
Male	25 - 35	No, never smoked cigarrttes	Yes	No	Yes	Yes	Married	Yes	Yes	College/University	>=10,000 to <20,000	No
Male	46+	Yes, once or twice only	Yes	No	Yes	Yes	Married	Yes	Yes	Secondary	>20,000	No
Female	46+	No, never smoked cigarrttes	No	No	No	No	Single	No	No	Primary	>=1,000 to <10,000	No
Female	25 - 35	No, never smoked cigarrttes	No	No	No	No	Married	No	No	Secondary	>=1,000 to <10,000	No
Female	46+	No, never smoked cigarrttes	No	No	No	No	Widowed/Widower	No	No	Secondary	>=1,000 to <10,000	No
Male	46+	Yes, regulary in the past	Yes	No	Yes	No	Married	No	Yes	Primary	>=1,000 to <10,000	No
Female	46+	No, never smoked cigarrttes	No	No	No	No	Widowed/Widower	No	No	College/University	>=1,000 to <10,000	No
Male	36 - 45	No, never smoked cigarrttes	No	No	Yes	No	Married	No	Yes	Primary	>=10,000 to <20,000	No
Female	25 - 35	No, never smoked cigarrttes	No	No	No	No	Widowed/Widower	No	No	Primary	>=1,000 to <10,000	No
Female	36 - 45	No, never smoked cigarrttes	No	No	Yes	No	Single	No	Yes	Secondary	>=1,000 to <10,000	No
Female	46+	No, never smoked cigarrttes	No	No	No	No	Married	No	No	Primary	>=1,000 to <10,000	No
Male	18 - 24	No, never smoked cigarrttes	No	No	No	No	Single	No	No	Secondary	<1000	No
Male	25 - 35	Yes, occassionaly	Yes	Yes	No	No	Married	Yes	Yes	Primary	>=1,000 to <10,000	No
Male	46+	No, never smoked cigarrttes	Yes	No	Yes	Yes	Married	Yes	Yes	Primary	<1000	No
Female	36 - 45	No, never smoked cigarrttes	No	No	No	No	Married	No	No	Secondary	>=10,000 to <20,000	No
Female	46+	No, never smoked cigarrttes	No	No	Yes	No	Married	No	Yes	Primary	<1000	No
Male	36 - 45	No, never smoked cigarrttes	No	No	Yes	No	Married	No	Yes	Secondary	>=1,000 to <10,000	No
Female	25 - 35	No, never smoked cigarrttes	No	No	No	No	Married	No	No	Primary	<1000	No
Male	46+	No, never smoked cigarrttes	No	No	No	No	Married	No	No	College/University	>20,000	No
Male	25 - 35	Yes, occassionaly	Yes	Yes	No	No	Single	Yes	Yes	Primary	>=1,000 to <10,000	No
Female	46+	No, never smoked cigarrttes	No	No	No	No	Married	No	No	Primary	>=10,000 to <20,000	No
Female	36 - 45	No, never smoked cigarrttes	No	No	No	No	Married	No	No	Primary	>=10,000 to <20,000	No
Female	25 - 35	No, never smoked cigarrttes	No	No	No	No	Married	No	No	Secondary	>=10,000 to <20,000	No
Male	36 - 45	Yes, regulary in the past	Yes	No	Yes	No	Married	No	Yes	Primary	>=1,000 to <10,000	No
Female	18 - 24	No, never smoked cigarrttes	No	No	No	No	Single	No	No	Secondary	>=10,000 to <20,000	No
Male	25 - 35	No, never smoked cigarrttes	No	No	Yes	No	Single	No	Yes	Secondary	>20,000	No
Male	25 - 35	No, never smoked cigarrttes	No	No	No	No	Married	No	No	Primary	>=10,000 to <20,000	No
Female	36 - 45	No, never smoked cigarrttes	No	No	No	No	Single	No	No	Primary	>=10,000 to <20,000	No
Female	46+	Yes, once or twice only	Yes	Yes	Yes	No	Separated/Divorced	Yes	Yes	Primary	>=10,000 to <20,000	No
Male	18 - 24	No, never smoked cigarrttes	No	No	No	No	Married	No	No	College/University	>=10,000 to <20,000	No
Female	46+	No, never smoked cigarrttes	No	No	No	No	Married	No	No	Primary	>=1,000 to <10,000	No
Female	18 - 24	No, never smoked cigarrttes	No	No	No	No	Single	No	No	Secondary	>=1,000 to <10,000	No
Female	25 - 35	No, never smoked cigarrttes	No	No	Yes	No	Married	No	Yes	Secondary	>20,000	No
Female	25 - 35	No, never smoked cigarrttes	No	No	Yes	No	Married	No	Yes	Primary	>=1,000 to <10,000	Yes
Male	46+	Yes, regularly now	Yes	Yes	Yes	Yes	Married	Yes	Yes	Primary	>=10,000 to <20,000	No
Male	25 - 35	No, never smoked cigarrttes	No	No	No	No	Married	Yes	Yes	Secondary	>=10,000 to <20,000	No
Male	36 - 45	Yes, regulary in the past	Yes	No	Yes	No	Married	No	Yes	Primary	>=1,000 to <10,000	No
Female	46+	No, never smoked cigarrttes	No	No	Yes	No	Widowed/Widower	No	Yes	Primary	>=1,000 to <10,000	Yes
Female	18 - 24	No, never smoked cigarrttes	No	No	No	No	Married	No	No	Primary	>=1,000 to <10,000	No
Female	18 - 24	No, never smoked cigarrttes	No	No	No	No	Separated/Divorced	No	No	Secondary	>=1,000 to <10,000	Yes
Male	18 - 24	No, never smoked cigarrttes	No	No	No	No	Single	No	No	Secondary	>=1,000 to <10,000	No
Male	25 - 35	Yes, regulary in the past	Yes	No	Yes	No	Married	No	Yes	Primary	>=10,000 to <20,000	No
Male	36 - 45	Yes, once or twice only	Yes	Yes	Yes	Yes	Married	Yes	Yes	Secondary	>=1,000 to <10,000	No
Male	36 - 45	No, never smoked cigarrttes	No	No	Yes	No	Married	No	Yes	College/University	>20,000	No
Female	25 - 35	No, never smoked cigarrttes	No	No	No	No	Married	No	No	Secondary	<1000	No
Male	36 - 45	No, never smoked cigarrttes	No	No	No	No	Married	No	No	College/University	>=10,000 to <20,000	No
Male	25 - 35	Yes, regulary in the past	Yes	Yes	Yes	Yes	Married	Yes	Yes	College/University	>20,000	No
Male	18 - 24	No, never smoked cigarrttes	No	No	No	No	Single	No	No	College/University	>=1,000 to <10,000	No
Female	46+	No, never smoked cigarrttes	No	No	No	No	Widowed/Widower	No	No	Primary	<1000	No
Female	36 - 45	No, never smoked cigarrttes	No	No	Yes	No	Single	No	Yes	Primary	>=1,000 to <10,000	No
Male	25 - 35	No, never smoked cigarrttes	No	No	Yes	No	Single	No	Yes	College/University	>20,000	No
Male	36 - 45	Yes, regulary in the past	Yes	No	Yes	Yes	Married	Yes	Yes	Primary	>=1,000 to <10,000	No
Female	18 - 24	No, never smoked cigarrttes	No	No	No	No	Single	No	No	Secondary	>=1,000 to <10,000	No
Female	46+	No, never smoked cigarrttes	No	No	No	No	Widowed/Widower	No	No	Primary	>=1,000 to <10,000	Yes
Female	36 - 45	No, never smoked cigarrttes	No	No	Yes	No	Single	No	Yes	College/University	>20,000	No
Male	25 - 35	Yes, occassionaly	Yes	Yes	Yes	Yes	Single	Yes	Yes	Secondary	>=1,000 to <10,000	No
Female	18 - 24	No, never smoked cigarrttes	No	No	Yes	Yes	Single	Yes	Yes	Primary	>20,000	No
Male	18 - 24	No, never smoked cigarrttes	No	No	No	No	Single	No	No	Secondary	>=1,000 to <10,000	No
Female	36 - 45	No, never smoked cigarrttes	No	No	No	No	Married	No	No	Secondary	>=10,000 to <20,000	No
Female	46+	No, never smoked cigarrttes	No	No	No	No	Married	No	No	Primary	>=10,000 to <20,000	Yes
Male	36 - 45	Yes, regulary in the past	Yes	No	Yes	Yes	Separated/Divorced	Yes	Yes	Secondary	>=1,000 to <10,000	No
Male	36 - 45	No, never smoked cigarrttes	No	No	Yes	No	Married	No	Yes	Primary	>20,000	No
Male	25 - 35	No, never smoked cigarrttes	No	No	Yes	Yes	Separated/Divorced	Yes	Yes	Primary	<1000	No
Female	25 - 35	No, never smoked cigarrttes	No	No	No	No	Married	No	No	Primary	<1000	No
Male	46+	No, never smoked cigarrttes	No	No	No	No	Married	No	No	Primary	<1000	Yes
Female	36 - 45	No, never smoked cigarrttes	No	No	No	No	Single	No	No	Primary	<1000	No
Male	36 - 45	Yes, regulary in the past	Yes	No	Yes	No	Married	No	Yes	Secondary	>=10,000 to <20,000	No
Female	36 - 45	No, never smoked cigarrttes	No	No	No	No	Married	No	No	Primary	>=1,000 to <10,000	No
	36 - 45	No, never smoked cigarrttes	No	No	No	No	Separated/Divorced	No	No	Secondary	>=1,000 to <10,000	No
Female	46+	No, never smoked cigarrttes	No	No	No	No	Single	No	No	Primary	>=1,000 to <10,000	No
	25 - 35	No, never smoked cigarrttes	No	No	No	No	Married	No	No	Secondary	>=1,000 to <10,000	No
Female	25 - 35	No, never smoked cigarrttes	No	No	No	No	Married	Yes	Yes	Secondary	>=1,000 to <10,000	No
Male	46+	Yes, regulary in the past	Yes	No	Yes	No	Married	No	Yes	Secondary	<1000	No
Male	18 - 24	No, never smoked cigarrttes	No	No	No	No	Single	No	No	Secondary	<1000	No
Female	25 - 35	No, never smoked cigarrttes	No	No	No	No	Married	No	No	Secondary	>20,000	No
Male	25 - 35	Yes, regulary in the past	Yes	No	Yes	Yes	Married	Yes	Yes	Secondary	>20,000	No
	46+	Yes, regulary in the past	Yes	No	Yes	Yes	Married	Yes	Yes	Secondary	>=1,000 to <10,000	No
Female	46+	No, never smoked cigarrttes	No	No	No	No	Married	No	No	College/University	>=1,000 to <10,000	No
Male	46+	Yes, regulary in the past	Yes	Yes	Yes	No	Widowed/Widower	Yes	Yes	Primary	>=1,000 to <10,000	No
Male	46+	Yes, regularly now	Yes	Yes	Yes	No	Separated/Divorced	Yes	Yes	Primary	>=1,000 to <10,000	No
Female	46+	No, never smoked cigarrttes	No	No	No	No	Widowed/Widower	No	No	Primary	>=1,000 to <10,000	No
Male	36 - 45	No, never smoked cigarrttes	No	No	Yes	No	Married	No	Yes	Primary	>=1,000 to <10,000	No
Male	25 - 35	No, never smoked cigarrttes	No	No	No	No	Married	No	No	Secondary	>=1,000 to <10,000	No
	25 - 35	Yes, regularly now	Yes	Yes	Yes	No	Single	Yes	Yes	Secondary	<1000	Yes
Female	36 - 45	No, never smoked cigarrttes	No	No	No	No	Married	No	No	Secondary	>=10,000 to <20,000	No
Female	46+	No, never smoked cigarrttes	No	No	No	No	Married	No	No	Primary	>=1,000 to <10,000	No
Female	36 - 45	No, never smoked cigarrttes	No	No	No	No	Married	No	No	Primary	>=10,000 to <20,000	Yes
Female	46+	No, never smoked cigarrttes	No	No	No	No	Married	No	No	Primary	<1000	No
Male	18 - 24	No, never smoked cigarrttes	No	No	No	No	Single	No	No	Secondary	>=1,000 to <10,000	No
	46+	No, never smoked cigarrttes	No	No	Yes	Yes	Widowed/Widower	Yes	Yes	Secondary	<1000	No
Male	36 - 45	Yes, once or twice only	Yes	Yes	Yes	No	Married	Yes	Yes	College/University	>=10,000 to <20,000	No
Female	46+	No, never smoked cigarrttes	No	No	No	No	Married	No	No	Primary	>=1,000 to <10,000	No
Female	46+	No, never smoked cigarrttes	No	No	No	No	Married	No	No	Secondary	>=1,000 to <10,000	No
	46+	No, never smoked cigarrttes	No	No	No	No	Widowed/Widower	No	No	Primary	>=1,000 to <10,000	No
Female	25 - 35	No, never smoked cigarrttes	No	No	No	No	Married	No	No	Primary	>=1,000 to <10,000	No
Female	36 - 45	No, never smoked cigarrttes	No	No	No	No	Single	No	No	Secondary	>=1,000 to <10,000	No
Female	46+	No, never smoked cigarrttes	No	No	No	No	Married	No	No	Primary	<1000	No
Male	46+	Yes, regulary in the past	Yes	No	Yes	Yes	Married	Yes	Yes	Primary	>=1,000 to <10,000	No
Male	46+	Yes, regularly now	Yes	Yes	Yes	No	Widowed/Widower	Yes	Yes	Primary	>=1,000 to <10,000	No
Female	18 - 24	No, never smoked cigarrttes	No	No	No	No	Single	No	No	Secondary	>=10,000 to <20,000	No
Male	46+	Yes, regulary in the past	Yes	No	Yes	No	Married	No	Yes	Primary	<1000	No
Female	46+	No, never smoked cigarrttes	No	No	No	No	Widowed/Widower	No	No	College/University	>20,000	Yes
Female	46+	No, never smoked cigarrttes	No	No	No	No	Separated/Divorced	No	No	Secondary	>=1,000 to <10,000	No
Female	46+	No, never smoked cigarrttes	No	No	No	No	Married	No	No	Primary	>=1,000 to <10,000	No
Female	46+	No, never smoked cigarrttes	No	No	No	No	Widowed/Widower	Yes	Yes	Primary	>=1,000 to <10,000	No
Female	46+	No, never smoked cigarrttes	No	No	No	No	Widowed/Widower	No	No	Primary	>=1,000 to <10,000	No
Male	25 - 35	Yes, regulary in the past	Yes	Yes	Yes	No	Separated/Divorced	Yes	Yes	Secondary	>=1,000 to <10,000	No
Male	18 - 24	No, never smoked cigarrttes	No	No	Yes	No	Single	Yes	Yes	Secondary	>=1,000 to <10,000	No
Female	25 - 35	No, never smoked cigarrttes	No	No	Yes	No	Single	No	Yes	College/University	>20,000	No
Female	18 - 24	No, never smoked cigarrttes	No	No	No	No	Single	No	No	Primary	>=1,000 to <10,000	No
Female	18 - 24	No, never smoked cigarrttes	No	No	Yes	Yes	Single	Yes	Yes	Secondary	>=1,000 to <10,000	No
Male	46+	Yes, regulary in the past	Yes	Yes	Yes	No	Widowed/Widower	Yes	Yes	College/University	>=1,000 to <10,000	No
Male	46+	Yes, regularly now	Yes	Yes	Yes	Yes	Widowed/Widower	Yes	Yes	Secondary	>=1,000 to <10,000	No
Male	18 - 24	No, never smoked cigarrttes	No	No	Yes	No	Single	No	Yes	College/University	>=10,000 to <20,000	No
Male	46+	Yes, regularly now	Yes	Yes	Yes	Yes	Single	Yes	Yes	Secondary	>=10,000 to <20,000	No
Female	18 - 24	No, never smoked cigarrttes	No	No	No	No	Single	No	No	Secondary	>=1,000 to <10,000	No
Male	46+	Yes, regulary in the past	Yes	No	Yes	Yes	Widowed/Widower	Yes	Yes	Secondary	>=1,000 to <10,000	No
Female	46+	No, never smoked cigarrttes	No	No	No	No	Widowed/Widower	No	No	Primary	>=1,000 to <10,000	No
Female	25 - 35	No, never smoked cigarrttes	No	No	No	No	Married	No	No	Secondary	>=1,000 to <10,000	No
Male	18 - 24	Yes, occassionaly	Yes	No	Yes	Yes	Single	Yes	Yes	Secondary	>=10,000 to <20,000	No
Male	25 - 35	Yes, regulary in the past	Yes	Yes	Yes	Yes	Separated/Divorced	Yes	Yes	Secondary	>=10,000 to <20,000	No
Female	36 - 45	No, never smoked cigarrttes	No	No	Yes	No	Married	No	Yes	Secondary	>=1,000 to <10,000	No
Female	25 - 35	No, never smoked cigarrttes	No	No	No	No	Single	No	No	Secondary	>=10,000 to <20,000	No
Female	36 - 45	No, never smoked cigarrttes	No	No	No	No	Married	No	No	Primary	>=1,000 to <10,000	No
Female	25 - 35	No, never smoked cigarrttes	No	No	No	No	Married	No	No	Primary	>=1,000 to <10,000	No
Male	46+	Yes, regularly now	Yes	Yes	Yes	Yes	Widowed/Widower	Yes	Yes	Primary	>=1,000 to <10,000	No
Male	36 - 45	Yes, regularly now	Yes	Yes	Yes	Yes	Married	Yes	Yes	Primary	<1000	No
Male	36 - 45	No, never smoked cigarrttes	No	No	Yes	No	Married	No	Yes	Secondary	>=1,000 to <10,000	No
Male	46+	Yes, regularly now	Yes	Yes	Yes	Yes	Married	Yes	Yes	Primary	>=1,000 to <10,000	No
Male	46+	Yes, regulary in the past	Yes	No	Yes	Yes	Married	Yes	Yes	College/University	>20,000	No
Male	46+	Yes, once or twice only	Yes	Yes	Yes	Yes	Married	Yes	Yes	Primary	>=1,000 to <10,000	Yes
Female	36 - 45	No, never smoked cigarrttes	No	No	No	No	Single	No	No	Secondary	>20,000	No
Male	46+	No, never smoked cigarrttes	No	No	Yes	Yes	Married	Yes	Yes	Primary	>=1,000 to <10,000	No
Male	46+	Yes, regulary in the past	Yes	No	Yes	No	Married	No	Yes	Primary	>=1,000 to <10,000	No
Male	25 - 35	No, never smoked cigarrttes	No	No	Yes	Yes	Single	Yes	Yes	Secondary	>20,000	No
Female	25 - 35	No, never smoked cigarrttes	No	No	No	No	Married	No	No	Primary	<1000	No
Female	36 - 45	No, never smoked cigarrttes	No	No	No	No	Married	No	No	College/University	>=10,000 to <20,000	No
Male	46+	Yes, regularly now	Yes	Yes	Yes	Yes	Married	Yes	Yes	Primary	>=10,000 to <20,000	No
Female	25 - 35	No, never smoked cigarrttes	No	No	No	No	Married	No	No	Secondary	>=1,000 to <10,000	No
Male	36 - 45	Yes, regularly now	Yes	Yes	Yes	Yes	Married	Yes	Yes	Primary	>=1,000 to <10,000	No
Female	46+	No, never smoked cigarrttes	No	No	No	No	Widowed/Widower	No	No	Primary	>=1,000 to <10,000	No
Female	25 - 35	No, never smoked cigarrttes	No	No	Yes	No	Married	No	Yes	Primary	>=10,000 to <20,000	No
Female	46+	No, never smoked cigarrttes	No	No	No	No	Married	No	No	Secondary	>=1,000 to <10,000	Yes
Female	46+	No, never smoked cigarrttes	No	No	No	No	Widowed/Widower	No	No	Primary	>=1,000 to <10,000	No
Female	36 - 45	No, never smoked cigarrttes	No	No	No	No	Married	No	No	Primary	>=10,000 to <20,000	No
Male	46+	Yes, regulary in the past	Yes	No	Yes	No	Married	No	Yes	College/University	>20,000	No
Female	25 - 35	No, never smoked cigarrttes	No	No	Yes	No	Married	No	Yes	Secondary	>=1,000 to <10,000	No
Male	46+	No, never smoked cigarrttes	No	No	Yes	No	Widowed/Widower	No	Yes	Secondary	>=1,000 to <10,000	No
Female	36 - 45	No, never smoked cigarrttes	No	No	Yes	No	Separated/Divorced	No	Yes	Primary	>=1,000 to <10,000	Yes
Female	46+	No, never smoked cigarrttes	No	No	Yes	No	Married	No	Yes	Secondary	>=1,000 to <10,000	Yes
Female	36 - 45	No, never smoked cigarrttes	Yes	No	Yes	No	Separated/Divorced	No	Yes	Primary	>=1,000 to <10,000	Yes
Female	46+	No, never smoked cigarrttes	No	No	No	No	Widowed/Widower	No	No	Primary	>=1,000 to <10,000	No
Male	18 - 24	No, never smoked cigarrttes	No	No	No	No	Single	No	No	Secondary	>=1,000 to <10,000	No
Male	36 - 45	Yes, regulary in the past	Yes	Yes	Yes	No	Married	Yes	Yes	Primary	>=10,000 to <20,000	No
Male	18 - 24	No, never smoked cigarrttes	No	No	Yes	No	Single	Yes	Yes	Primary	>=10,000 to <20,000	No
Female	46+	No, never smoked cigarrttes	No	No	Yes	No	Married	No	Yes	Secondary	>=1,000 to <10,000	No
Male	46+	Yes, occassionaly	Yes	Yes	Yes	Yes	Separated/Divorced	Yes	Yes	Secondary	>=1,000 to <10,000	No
Female	46+	No, never smoked cigarrttes	No	No	No	No	Widowed/Widower	No	No	Secondary	>=10,000 to <20,000	Yes
Female	46+	No, never smoked cigarrttes	No	No	No	No	Married	No	No	Secondary	>=1,000 to <10,000	Yes
Male	18 - 24	Yes, regulary in the past	Yes	No	Yes	Yes	Single	Yes	Yes	Secondary	>=10,000 to <20,000	No
Female	25 - 35	No, never smoked cigarrttes	No	No	Yes	No	Single	Yes	Yes	Primary	>=1,000 to <10,000	Yes
Female	36 - 45	No, never smoked cigarrttes	No	No	No	No	Married	No	No	Primary	>20,000	No
Female	36 - 45	No, never smoked cigarrttes	No	No	No	No	Married	No	No	Primary	>=1,000 to <10,000	No
Male	46+	No, never smoked cigarrttes	No	No	Yes	Yes	Separated/Divorced	Yes	Yes	Primary	>=10,000 to <20,000	No
Female	25 - 35	No, never smoked cigarrttes	No	No	Yes	No	Married	No	Yes	Secondary	>=10,000 to <20,000	No
Male	46+	Yes, regularly now	Yes	Yes	Yes	Yes	Married	Yes	Yes	Primary	>=10,000 to <20,000	No
Male	46+	No, never smoked cigarrttes	No	No	No	No	Married	No	No	Primary	>=1,000 to <10,000	No
Male	46+	Yes, regulary in the past	Yes	No	Yes	No	Married	No	Yes	Primary	>=10,000 to <20,000	No
Male	46+	Yes, once or twice only	Yes	Yes	Yes	No	Married	Yes	Yes	Primary	>=10,000 to <20,000	No
Male	46+	No, never smoked cigarrttes	No	No	No	No	Married	No	No	Secondary	>=10,000 to <20,000	No
Female	18 - 24	No, never smoked cigarrttes	No	No	No	No	Single	No	No	Secondary	<1000	No
Male	46+	Yes, once or twice only	Yes	No	Yes	No	Married	No	Yes	Primary	>=10,000 to <20,000	No
Male	46+	No, never smoked cigarrttes	No	No	Yes	Yes	Married	Yes	Yes	College/University	>=10,000 to <20,000	No
Female	46+	No, never smoked cigarrttes	No	No	No	No	Married	No	No	Primary	>=1,000 to <10,000	No
Female	18 - 24	No, never smoked cigarrttes	No	No	No	No	Married	No	No	College/University	>=1,000 to <10,000	No
Female	46+	No, never smoked cigarrttes	No	No	No	No	Married	No	No	Primary	<1000	No
Male	36 - 45	Yes, regulary in the past	Yes	No	Yes	No	Married	No	Yes	Primary	>=1,000 to <10,000	No
Male	46+	Yes, regulary in the past	Yes	No	Yes	Yes	Widowed/Widower	Yes	Yes	Secondary	<1000	No
Female	46+	No, never smoked cigarrttes	No	No	Yes	No	Widowed/Widower	No	Yes	Secondary	>=1,000 to <10,000	Yes
Male	46+	Yes, once or twice only	Yes	Yes	Yes	Yes	Separated/Divorced	Yes	Yes	Secondary	>=1,000 to <10,000	No
Female	25 - 35	No, never smoked cigarrttes	No	No	No	No	Single	No	No	Primary	<1000	No
Female	46+	No, never smoked cigarrttes	No	No	No	No	Separated/Divorced	No	No	Primary	<1000	No
Male	18 - 24	No, never smoked cigarrttes	No	No	No	No	Single	No	No	Primary	>=1,000 to <10,000	No
Female	46+	No, never smoked cigarrttes	No	No	No	No	Married	No	No	Primary	<1000	No
Male	46+	No, never smoked cigarrttes	No	No	No	No	Married	No	No	Secondary	>=1,000 to <10,000	No
Male	46+	No, never smoked cigarrttes	No	No	No	No	Married	No	No	Primary	<1000	No
Male	25 - 35	Yes, once or twice only	Yes	Yes	Yes	Yes	Married	Yes	Yes	Secondary	>=1,000 to <10,000	No
Male	36 - 45	Yes, regularly now	Yes	Yes	Yes	No	Married	Yes	Yes	Primary	>=10,000 to <20,000	No
Female	46+	No, never smoked cigarrttes	No	No	No	No	Widowed/Widower	No	No	Primary	>=1,000 to <10,000	No
Female	25 - 35	No, never smoked cigarrttes	No	No	No	No	Widowed/Widower	No	No	Primary	<1000	No
Female	18 - 24	No, never smoked cigarrttes	No	No	No	No	Married	No	No	Primary	<1000	No
Male	46+	Yes, regulary in the past	Yes	Yes	Yes	No	Married	Yes	Yes	Primary	>=10,000 to <20,000	No
Male	25 - 35	Yes, regularly now	Yes	Yes	Yes	Yes	Single	Yes	Yes	Primary	>20,000	No
Female	18 - 24	No, never smoked cigarrttes	No	No	No	No	Married	No	No	Primary	>=1,000 to <10,000	No
Male	46+	No, never smoked cigarrttes	No	No	Yes	No	Single	No	Yes	Secondary	>=1,000 to <10,000	No
Female	36 - 45	No, never smoked cigarrttes	No	No	No	No	Married	No	No	Primary	>=1,000 to <10,000	No
Female	36 - 45	No, never smoked cigarrttes	No	No	No	No	Married	No	No	Primary	<1000	No
Female	18 - 24	No, never smoked cigarrttes	No	No	No	No	Single	No	No	Primary	<1000	No
Female	46+	No, never smoked cigarrttes	No	No	No	No	Widowed/Widower	No	No	Primary	<1000	No
Female	18 - 24	No, never smoked cigarrttes	No	No	No	No	Married	No	No	College/University	<1000	No
Female	25 - 35	No, never smoked cigarrttes	No	No	No	No	Married	No	No	Secondary	>=1,000 to <10,000	No
Female	25 - 35	No, never smoked cigarrttes	No	No	No	No	Married	No	No	Primary	>=1,000 to <10,000	No
Female	46+	No, never smoked cigarrttes	No	No	No	No	Married	No	No	Secondary	>=10,000 to <20,000	No
Male	46+	No, never smoked cigarrttes	No	No	Yes	No	Widowed/Widower	No	Yes	College/University	>=10,000 to <20,000	No
Female	36 - 45	No, never smoked cigarrttes	No	No	No	No	Married	No	No	Secondary	>=1,000 to <10,000	No
Male	18 - 24	No, never smoked cigarrttes	No	No	No	No	Single	No	No	Secondary	>=1,000 to <10,000	No
Female	46+	No, never smoked cigarrttes	No	No	No	No	Married	No	No	Primary	>=1,000 to <10,000	No
Female	18 - 24	No, never smoked cigarrttes	No	No	No	No	Married	No	No	Primary	>=1,000 to <10,000	No
Female	25 - 35	No, never smoked cigarrttes	No	No	Yes	No	Married	No	Yes	Primary	>=1,000 to <10,000	Yes
Male	18 - 24	No, never smoked cigarrttes	No	No	No	No	Single	No	No	Secondary	>=1,000 to <10,000	No
Female	46+	No, never smoked cigarrttes	No	No	No	No	Married	No	No	Primary	>=1,000 to <10,000	No
Female	46+	No, never smoked cigarrttes	No	No	No	No	Widowed/Widower	No	No	Primary	<1000	No
Male	46+	Yes, regulary in the past	Yes	No	Yes	No	Separated/Divorced	No	Yes	Primary	>=1,000 to <10,000	No
Male	18 - 24	Yes, regularly now	Yes	Yes	Yes	Yes	Single	Yes	Yes	Primary	>=1,000 to <10,000	No
Male	36 - 45	Yes, regulary in the past	Yes	No	Yes	No	Married	No	Yes	Secondary	>=1,000 to <10,000	No
Female	36 - 45	No, never smoked cigarrttes	No	No	No	No	Married	No	No	Primary	<1000	No
Female	46+	No, never smoked cigarrttes	No	No	No	No	Widowed/Widower	No	No	Secondary	<1000	No
Male	46+	No, never smoked cigarrttes	No	No	Yes	No	Married	No	Yes	Secondary	<1000	No
Female	46+	No, never smoked cigarrttes	No	No	No	No	Married	No	No	Primary	>=1,000 to <10,000	No
Female	46+	No, never smoked cigarrttes	No	No	No	No	Married	No	No	Primary	>=1,000 to <10,000	Yes
Male	46+	Yes, regulary in the past	Yes	No	Yes	No	Married	No	Yes	Secondary	<1000	No
Male	46+	No, never smoked cigarrttes	No	No	Yes	No	Single	No	Yes	Primary	<1000	No
Female	25 - 35	No, never smoked cigarrttes	No	No	No	No	Married	No	No	Primary	<1000	No
Female	25 - 35	No, never smoked cigarrttes	No	No	No	No	Married	No	No	Primary	>=1,000 to <10,000	No
Male	25 - 35	No, never smoked cigarrttes	No	No	No	No	Single	No	No	College/University	>=1,000 to <10,000	No
Female	25 - 35	No, never smoked cigarrttes	No	No	No	No	Married	No	No	Secondary	<1000	No
Male	46+	No, never smoked cigarrttes	No	No	Yes	No	Married	No	Yes	College/University	<1000	Yes
Female	46+	No, never smoked cigarrttes	No	No	No	No	Widowed/Widower	No	No	Primary	>=1,000 to <10,000	No
Female	25 - 35	No, never smoked cigarrttes	No	No	No	No	Married	No	No	Primary	<1000	No
Female	25 - 35	No, never smoked cigarrttes	No	No	No	No	Married	No	No	Secondary	>=1,000 to <10,000	No
Male	25 - 35	No, never smoked cigarrttes	No	No	No	No	Single	No	No	Primary	<1000	No
Female	46+	No, never smoked cigarrttes	No	No	No	No	Married	No	No	Primary	<1000	Yes
Male	46+	No, never smoked cigarrttes	No	No	Yes	Yes	Married	Yes	Yes	Secondary	>=1,000 to <10,000	No
Female	46+	No, never smoked cigarrttes	No	No	No	No	Married	No	No	Primary	>=1,000 to <10,000	Yes
Female	46+	No, never smoked cigarrttes	No	No	No	No	Married	No	No	Primary	<1000	Yes
Female	46+	No, never smoked cigarrttes	No	No	No	No	Married	No	No	Primary	<1000	No
Male	46+	Yes, occassionaly	Yes	Yes	Yes	No	Married	Yes	Yes	Primary	<1000	No
Female	46+	No, never smoked cigarrttes	No	No	No	No	Widowed/Widower	No	No	Primary	>=1,000 to <10,000	No
Female	36 - 45	No, never smoked cigarrttes	No	No	No	No	Single	No	No	Primary	<1000	No
Male	46+	No, never smoked cigarrttes	No	No	Yes	No	Married	No	Yes	Primary	<1000	Yes
Female	25 - 35	No, never smoked cigarrttes	No	No	No	No	Married	No	No	Primary	<1000	No
Female	36 - 45	No, never smoked cigarrttes	No	No	No	No	Married	No	No	Primary	<1000	No
Male	36 - 45	No, never smoked cigarrttes	No	No	No	No	Married	No	No	Primary	>=1,000 to <10,000	No
Female	46+	No, never smoked cigarrttes	No	No	No	No	Married	No	No	Primary	>20,000	No
Male	25 - 35	No, never smoked cigarrttes	No	No	Yes	No	Married	No	Yes	College/University	>=1,000 to <10,000	No
Female	36 - 45	No, never smoked cigarrttes	No	No	No	No	Married	No	No	Primary	>=1,000 to <10,000	No
Male	36 - 45	No, never smoked cigarrttes	No	No	Yes	No	Married	No	Yes	Primary	>=1,000 to <10,000	No
Female	36 - 45	Yes, regulary in the past	Yes	No	No	No	Married	No	Yes	Primary	<1000	No
Male	46+	No, never smoked cigarrttes	Yes	No	Yes	No	Married	No	Yes	Primary	>=1,000 to <10,000	Yes
Male	36 - 45	No, never smoked cigarrttes	No	No	Yes	No	Married	No	Yes	Primary	<1000	No
Female	46+	No, never smoked cigarrttes	No	No	No	No	Single	No	No	Primary	<1000	Yes
Female	18 - 24	No, never smoked cigarrttes	No	No	No	No	Married	No	No	Primary	>=1,000 to <10,000	No
Male	25 - 35	No, never smoked cigarrttes	No	No	No	No	Married	No	No	Secondary	<1000	No
Female	25 - 35	No, never smoked cigarrttes	No	No	No	No	Widowed/Widower	No	No	Primary	>=1,000 to <10,000	No
Female	36 - 45	No, never smoked cigarrttes	No	No	Yes	No	Single	No	Yes	Primary	>=1,000 to <10,000	No
Male	18 - 24	No, never smoked cigarrttes	No	No	Yes	Yes	Single	Yes	Yes	Primary	>=1,000 to <10,000	No
Female	25 - 35	Yes, once or twice only	Yes	No	No	No	Single	No	Yes	Secondary	>=1,000 to <10,000	No
Female	36 - 45	No, never smoked cigarrttes	No	No	No	No	Married	No	No	Secondary	>=1,000 to <10,000	No
Female	18 - 24	No, never smoked cigarrttes	No	No	No	No	Married	No	No	Secondary	>=1,000 to <10,000	No
Female	25 - 35	No, never smoked cigarrttes	No	No	Yes	Yes	Married	Yes	Yes	Primary	>=1,000 to <10,000	No
Male	25 - 35	No, never smoked cigarrttes	No	No	Yes	No	Single	Yes	Yes	College/University	>20,000	No
Male	25 - 35	Yes, once or twice only	Yes	Yes	Yes	Yes	Married	Yes	Yes	Primary	>=1,000 to <10,000	No
Female	46+	No, never smoked cigarrttes	No	No	No	No	Separated/Divorced	No	No	Secondary	>20,000	Yes
Female	25 - 35	No, never smoked cigarrttes	No	No	No	No	Married	No	No	College/University	>=1,000 to <10,000	No
Female	18 - 24	No, never smoked cigarrttes	No	No	No	No	Married	No	No	Primary	>=1,000 to <10,000	No
Female	18 - 24	No, never smoked cigarrttes	No	No	No	No	Married	No	No	Primary	>=1,000 to <10,000	Yes
Male	46+	No, never smoked cigarrttes	No	No	No	No	Married	No	No	Secondary	>20,000	No
Female	25 - 35	No, never smoked cigarrttes	No	No	No	No	Single	No	No	Primary	>=1,000 to <10,000	No
Female	46+	No, never smoked cigarrttes	No	No	No	No	Married	No	No	Primary	>=1,000 to <10,000	No
Female	46+	No, never smoked cigarrttes	No	No	Yes	No	Married	No	Yes	Primary	>=1,000 to <10,000	No
Male	18 - 24	No, never smoked cigarrttes	No	No	No	No	Single	No	No	Secondary	>=1,000 to <10,000	No
Female	25 - 35	No, never smoked cigarrttes	No	No	No	No	Separated/Divorced	No	No	Primary	>=1,000 to <10,000	No
Female	25 - 35	No, never smoked cigarrttes	No	No	No	No	Married	No	No	Secondary	>=1,000 to <10,000	No
Female	25 - 35	No, never smoked cigarrttes	No	No	No	No	Married	No	No	Secondary	>=1,000 to <10,000	No
Female	46+	No, never smoked cigarrttes	No	No	No	No	Married	No	No	Primary	<1000	No
Male	46+	No, never smoked cigarrttes	Yes	No	No	No	Separated/Divorced	No	Yes	Primary	>=1,000 to <10,000	No
Female	36 - 45	No, never smoked cigarrttes	No	No	Yes	No	Married	No	Yes	Primary	>=1,000 to <10,000	No
Male	46+	Yes, regulary in the past	Yes	No	Yes	Yes	Married	Yes	Yes	Primary	<1000	No
Male	46+	Yes, regulary in the past	Yes	Yes	Yes	No	Separated/Divorced	Yes	Yes	Primary	>=1,000 to <10,000	No
Female	36 - 45	No, never smoked cigarrttes	No	No	No	No	Separated/Divorced	No	No	Primary	>=1,000 to <10,000	No
Female	25 - 35	No, never smoked cigarrttes	No	No	No	No	Single	No	No	Primary	>=1,000 to <10,000	No
Female	46+	No, never smoked cigarrttes	No	No	No	No	Married	No	No	Primary	>20,000	No
Male	18 - 24	No, never smoked cigarrttes	No	No	No	No	Single	No	No	College/University	>=1,000 to <10,000	No
Male	46+	Yes, regulary in the past	Yes	No	Yes	No	Married	No	Yes	Primary	<1000	No
Female	36 - 45	No, never smoked cigarrttes	No	No	No	No	Married	No	No	Primary	<1000	No
Female	46+	No, never smoked cigarrttes	No	No	No	No	Widowed/Widower	No	No	Primary	<1000	Yes
Female	46+	No, never smoked cigarrttes	No	No	Yes	No	Married	No	Yes	Primary	>=1,000 to <10,000	No
Male	36 - 45	Yes, regularly now	Yes	Yes	Yes	Yes	Separated/Divorced	Yes	Yes	Primary	<1000	No
Male	46+	No, never smoked cigarrttes	No	No	No	No	Married	No	No	Primary	<1000	No
Male	36 - 45	Yes, regularly now	Yes	Yes	Yes	No	Married	Yes	Yes	Primary	<1000	No
Female	36 - 45	No, never smoked cigarrttes	No	No	No	No	Single	No	No	Primary	>=1,000 to <10,000	No
Male	46+	No, never smoked cigarrttes	Yes	No	Yes	No	Married	No	Yes	Primary	<1000	Yes
Male	25 - 35	Yes, occassionaly	Yes	Yes	Yes	Yes	Married	Yes	Yes	Secondary	>=1,000 to <10,000	No
Male	36 - 45	Yes, once or twice only	Yes	No	Yes	No	Married	No	Yes	Primary	>20,000	No
Male	46+	Yes, regulary in the past	Yes	No	Yes	No	Married	No	Yes	Primary	>=1,000 to <10,000	No
Female	46+	No, never smoked cigarrttes	No	No	No	No	Married	No	No	Primary	<1000	No
Male	18 - 24	No, never smoked cigarrttes	No	No	No	No	Single	No	Yes	Secondary	>=1,000 to <10,000	No
Female	25 - 35	No, never smoked cigarrttes	No	No	Yes	No	Separated/Divorced	No	Yes	Primary	>=1,000 to <10,000	No
Female	46+	No, never smoked cigarrttes	No	No	Yes	No	Widowed/Widower	No	Yes	Primary	<1000	Yes
Male	36 - 45	No, never smoked cigarrttes	No	No	No	No	Married	No	No	Primary	>=10,000 to <20,000	No
Female	46+	No, never smoked cigarrttes	No	No	No	No	Married	No	No	Primary	>=1,000 to <10,000	No
Male	36 - 45	No, never smoked cigarrttes	No	No	Yes	No	Married	No	Yes	Secondary	>=1,000 to <10,000	No
Female	46+	No, never smoked cigarrttes	No	No	No	No	Married	No	No	Primary	>=10,000 to <20,000	No
Female	46+	No, never smoked cigarrttes	No	No	No	No	Widowed/Widower	No	No	Primary	>=10,000 to <20,000	No
Male	25 - 35	No, never smoked cigarrttes	No	No	No	No	Married	No	No	Secondary	>=1,000 to <10,000	No
Female	25 - 35	No, never smoked cigarrttes	No	No	No	No	Single	No	No	Primary	>=1,000 to <10,000	No
Male	46+	No, never smoked cigarrttes	No	No	Yes	No	Married	No	Yes	Primary	>=10,000 to <20,000	Yes
Female	25 - 35	No, never smoked cigarrttes	No	No	No	No	Married	No	No	Primary	>=1,000 to <10,000	No
Female	36 - 45	No, never smoked cigarrttes	No	No	No	No	Married	No	No	Primary	>=1,000 to <10,000	No
Female	36 - 45	No, never smoked cigarrttes	No	No	No	No	Married	No	No	Primary	>=10,000 to <20,000	No
Male	25 - 35	No, never smoked cigarrttes	No	No	No	No	Single	No	No	Secondary	>=10,000 to <20,000	No
Female	25 - 35	No, never smoked cigarrttes	No	No	Yes	No	Single	Yes	Yes	College/University	>20,000	No
Male	18 - 24	No, never smoked cigarrttes	No	No	Yes	No	Single	No	Yes	Primary	>=1,000 to <10,000	No
Female	18 - 24	No, never smoked cigarrttes	No	No	No	No	Single	No	No	Primary	>=1,000 to <10,000	No
Female	25 - 35	No, never smoked cigarrttes	No	No	No	No	Married	No	No	Secondary	>=1,000 to <10,000	No
Female	25 - 35	No, never smoked cigarrttes	No	No	No	No	Married	No	No	Primary	>=1,000 to <10,000	No
Female	46+	No, never smoked cigarrttes	No	No	No	No	Married	No	No	Primary	>=1,000 to <10,000	No
Male	46+	Yes, regulary in the past	Yes	No	Yes	No	Married	No	Yes	Primary	>=1,000 to <10,000	No
Male	36 - 45	Yes, regulary in the past	Yes	Yes	Yes	Yes	Single	Yes	Yes	Secondary	>=1,000 to <10,000	No
Male	46+	Yes, regularly now	Yes	Yes	Yes	Yes	Separated/Divorced	Yes	Yes	College/University	<1000	Yes
Male	36 - 45	Yes, regulary in the past	Yes	No	Yes	No	Married	No	Yes	Secondary	>20,000	No
Female	46+	No, never smoked cigarrttes	No	No	Yes	Yes	Married	Yes	Yes	Secondary	>=10,000 to <20,000	No
Female	25 - 35	No, never smoked cigarrttes	Yes	No	No	No	Married	Yes	Yes	Primary	>20,000	No
Female	36 - 45	No, never smoked cigarrttes	No	No	No	No	Married	No	No	College/University	>=1,000 to <10,000	No
Female	46+	No, never smoked cigarrttes	No	No	Yes	Yes	Married	Yes	Yes	Primary	>=1,000 to <10,000	No
Female	36 - 45	No, never smoked cigarrttes	No	No	Yes	No	Married	Yes	Yes	College/University	>20,000	No
Male	46+	Yes, regulary in the past	Yes	Yes	Yes	No	Married	Yes	Yes	Primary	>=1,000 to <10,000	No
Female	46+	No, never smoked cigarrttes	No	No	No	No	Separated/Divorced	No	No	Primary	>=1,000 to <10,000	Yes
Male	46+	Yes, regulary in the past	Yes	Yes	Yes	No	Married	Yes	Yes	Primary	>=1,000 to <10,000	No
Female	25 - 35	Yes, once or twice only	Yes	No	Yes	No	Married	No	Yes	College/University	>=10,000 to <20,000	Yes
Female	46+	No, never smoked cigarrttes	No	No	No	No	Married	No	No	Secondary	>=1,000 to <10,000	No
Female	25 - 35	No, never smoked cigarrttes	No	No	No	No	Single	No	No	Secondary	<1000	No
Female	18 - 24	No, never smoked cigarrttes	No	No	No	No	Single	No	No	College/University	>=10,000 to <20,000	No
Male	36 - 45	Yes, regulary in the past	Yes	No	Yes	No	Married	No	Yes	Primary	>20,000	No
Male	18 - 24	No, never smoked cigarrttes	No	No	Yes	No	Single	No	Yes	Secondary	>=1,000 to <10,000	No
Male	25 - 35	Yes, regularly now	Yes	Yes	Yes	Yes	Single	Yes	Yes	Secondary	>=10,000 to <20,000	No
Female	25 - 35	No, never smoked cigarrttes	No	No	No	No	Separated/Divorced	No	No	Primary	>=1,000 to <10,000	No
Female	25 - 35	No, never smoked cigarrttes	No	No	No	No	Married	No	Yes	College/University	>=10,000 to <20,000	No
Male	25 - 35	No, never smoked cigarrttes	No	No	Yes	No	Single	No	Yes	Primary	>20,000	No
Female	25 - 35	No, never smoked cigarrttes	No	No	No	No	Married	No	No	Primary	>=1,000 to <10,000	Yes
Female	36 - 45	No, never smoked cigarrttes	No	No	Yes	No	Single	Yes	Yes	Primary	>=1,000 to <10,000	No
Female	18 - 24	No, never smoked cigarrttes	No	No	No	No	Single	No	No	Secondary	>=1,000 to <10,000	No
Male	36 - 45	Yes, once or twice only	Yes	No	Yes	Yes	Married	Yes	Yes	College/University	>20,000	No
Female	25 - 35	No, never smoked cigarrttes	No	No	No	No	Single	No	Yes	Secondary	>20,000	No
Female	46+	No, never smoked cigarrttes	No	No	Yes	No	Separated/Divorced	No	Yes	Primary	>=10,000 to <20,000	No
Female	25 - 35	No, never smoked cigarrttes	No	No	Yes	No	Married	No	Yes	Primary	>=1,000 to <10,000	No
Female	25 - 35	No, never smoked cigarrttes	No	No	No	No	Married	No	No	Secondary	>=1,000 to <10,000	No
Female	46+	Yes, once or twice only	Yes	No	Yes	No	Separated/Divorced	No	Yes	Secondary	>20,000	No
Female	18 - 24	No, never smoked cigarrttes	No	No	No	No	Married	No	Yes	Secondary	<1000	No
Female	25 - 35	No, never smoked cigarrttes	No	No	No	No	Married	No	Yes	College/University	>=1,000 to <10,000	No
Female	18 - 24	No, never smoked cigarrttes	No	No	No	No	Single	No	No	College/University	<1000	No
Female	25 - 35	Yes, occassionaly	Yes	No	Yes	No	Single	No	Yes	Secondary	>20,000	No
Female	25 - 35	No, never smoked cigarrttes	No	No	No	No	Married	No	No	Primary	>=1,000 to <10,000	No
Male	18 - 24	Yes, once or twice only	Yes	No	Yes	No	Single	Yes	Yes	College/University	>=1,000 to <10,000	No
Male	36 - 45	No, never smoked cigarrttes	No	No	No	No	Married	No	No	College/University	>20,000	No
Male	25 - 35	Yes, regularly now	Yes	Yes	Yes	Yes	Single	Yes	Yes	College/University	>20,000	No
Male	36 - 45	No, never smoked cigarrttes	No	No	Yes	Yes	Married	Yes	Yes	College/University	>=1,000 to <10,000	Yes
Female	36 - 45	No, never smoked cigarrttes	No	No	No	No	Married	No	No	Secondary	>20,000	No
Male	36 - 45	Yes, regulary in the past	Yes	Yes	Yes	Yes	Married	Yes	Yes	Secondary	>20,000	No
Male	25 - 35	Yes, regulary in the past	Yes	No	Yes	Yes	Married	Yes	Yes	College/University	>20,000	No
Female	36 - 45	No, never smoked cigarrttes	No	No	No	No	Married	No	No	Secondary	>20,000	Yes
Male	25 - 35	No, never smoked cigarrttes	No	No	No	No	Married	No	No	Secondary	>=1,000 to <10,000	No
Male	46+	Yes, regularly now	Yes	Yes	Yes	Yes	Married	Yes	Yes	Secondary	>20,000	Yes
Male	25 - 35	No, never smoked cigarrttes	No	No	Yes	Yes	Married	Yes	Yes	College/University	>20,000	No
Male	25 - 35	Yes, regularly now	Yes	Yes	Yes	Yes	Married	Yes	Yes	College/University	>20,000	No
Male	25 - 35	Yes, regulary in the past	Yes	No	Yes	Yes	Married	Yes	Yes	College/University	>20,000	No
Male	46+	No, never smoked cigarrttes	No	No	Yes	Yes	Married	Yes	Yes	Secondary	>20,000	Yes
Male	36 - 45	No, never smoked cigarrttes	No	No	Yes	Yes	Married	Yes	Yes	College/University	>20,000	No
Male	46+	No, never smoked cigarrttes	No	No	Yes	No	Married	No	Yes	College/University	>20,000	No
Male	46+	Yes, regulary in the past	Yes	Yes	Yes	No	Married	Yes	Yes	Secondary	>20,000	No
Male	36 - 45	No, never smoked cigarrttes	No	No	No	No	Married	No	No	Secondary	>20,000	No
Female	18 - 24	No, never smoked cigarrttes	No	No	No	No	Single	No	No	Secondary	<1000	No
Male	46+	No, never smoked cigarrttes	No	No	No	No	Married	No	No	Secondary	>20,000	No
Male	46+	No, never smoked cigarrttes	No	No	No	No	Married	No	No	Primary	>20,000	No
Male	36 - 45	Yes, regularly now	Yes	Yes	Yes	Yes	Married	Yes	Yes	Secondary	>=1,000 to <10,000	No
Male	18 - 24	No, never smoked cigarrttes	No	No	No	No	Single	No	No	Secondary	>=10,000 to <20,000	No
Female	46+	No, never smoked cigarrttes	No	No	No	No	Single	No	No	Primary	>=1,000 to <10,000	No
Female	36 - 45	No, never smoked cigarrttes	No	No	Yes	No	Married	No	Yes	Primary	>=10,000 to <20,000	No
Male	36 - 45	Yes, regularly now	Yes	Yes	Yes	Yes	Single	Yes	Yes	Secondary	>20,000	No
	18 - 24	Yes, regularly now	Yes	Yes	Yes	No	Single	Yes	Yes	Secondary	>=1,000 to <10,000	No
Male	36 - 45	Yes, once or twice only	Yes	Yes	No	No	Married	Yes	Yes	Secondary	>20,000	No
Female	36 - 45	No, never smoked cigarrttes	No	No	Yes	No	Married	No	Yes	Primary	>=10,000 to <20,000	Yes
Male	18 - 24	Yes, regulary in the past	Yes	Yes	Yes	No	Single	Yes	Yes	Primary	>=1,000 to <10,000	No
Male	18 - 24	Yes, once or twice only	Yes	Yes	Yes	Yes	Single	Yes	Yes	College/University	>=10,000 to <20,000	No
Female	36 - 45	No, never smoked cigarrttes	No	No	Yes	No	Married	No	Yes	Secondary	>=1,000 to <10,000	No
Female	46+	No, never smoked cigarrttes	No	No	Yes	No	Widowed/Widower	No	Yes	Primary	>=10,000 to <20,000	Yes
Male	25 - 35	Yes, regularly now	Yes	Yes	Yes	Yes	Single	Yes	Yes	Primary	>=1,000 to <10,000	Yes
Female	46+	No, never smoked cigarrttes	No	No	No	No	Widowed/Widower	No	No	Secondary	>=10,000 to <20,000	No
Male	25 - 35	No, never smoked cigarrttes	No	No	Yes	Yes	Married	Yes	Yes	Secondary	>20,000	No
	25 - 35	No, never smoked cigarrttes	No	No	Yes	Yes	Married	Yes	Yes	Secondary	>=10,000 to <20,000	No
Female	18 - 24	No, never smoked cigarrttes	No	No	Yes	Yes	Single	Yes	Yes	College/University	>20,000	No
Female	18 - 24	No, never smoked cigarrttes	No	No	Yes	No	Single	No	Yes	College/University	>=10,000 to <20,000	No
Female	46+	No, never smoked cigarrttes	No	No	No	No	Widowed/Widower	No	No	Primary	>=1,000 to <10,000	No
Male	25 - 35	No, never smoked cigarrttes	No	No	Yes	No	Married	No	Yes	Secondary	>20,000	No
	25 - 35	No, never smoked cigarrttes	No	No	No	No	Married	No	No	College/University	<1000	No
Male	18 - 24	No, never smoked cigarrttes	No	No	Yes	No	Single	No	Yes	College/University	>20,000	No
Female	25 - 35	No, never smoked cigarrttes	No	No	Yes	No	Married	No	Yes	Primary	>20,000	No
Male	46+	No, never smoked cigarrttes	No	No	Yes	Yes	Married	Yes	Yes	College/University	>20,000	No
Male	36 - 45	Yes, occassionaly	Yes	Yes	Yes	Yes	Married	Yes	Yes	Secondary	>=10,000 to <20,000	No
Male	46+	Yes, regulary in the past	Yes	No	Yes	No	Married	No	Yes	College/University	>20,000	No
Male	46+	Yes, regularly now	Yes	Yes	Yes	No	Married	Yes	Yes	Primary	>=1,000 to <10,000	No
Female	36 - 45	No, never smoked cigarrttes	No	No	No	No	Married	No	No	Secondary	>=1,000 to <10,000	No
Male	36 - 45	Yes, regularly now	Yes	Yes	Yes	Yes	Single	Yes	Yes	Primary	>=10,000 to <20,000	No
Female	25 - 35	No, never smoked cigarrttes	No	No	No	No	Married	No	Yes	College/University	>20,000	No
Female	25 - 35	No, never smoked cigarrttes	No	No	Yes	No	Married	No	Yes	Primary	>=1,000 to <10,000	No
Male	25 - 35	Yes, regularly now	Yes	Yes	Yes	Yes	Single	Yes	Yes	Primary	>20,000	No
Male	46+	Yes, regulary in the past	Yes	Yes	Yes	No	Married	Yes	Yes	Secondary	>=10,000 to <20,000	No
Male	25 - 35	Yes, regulary in the past	Yes	Yes	Yes	Yes	Married	Yes	Yes	Primary	>20,000	No
Female	46+	No, never smoked cigarrttes	No	No	No	No	Widowed/Widower	No	No	Primary	>=1,000 to <10,000	No
Male	25 - 35	Yes, occassionaly	Yes	No	Yes	No	Single	No	Yes	Secondary	>=1,000 to <10,000	No
Female	46+	No, never smoked cigarrttes	No	No	No	No	Married	No	No	Secondary	>=10,000 to <20,000	No
Male	36 - 45	Yes, occassionaly	Yes	No	Yes	Yes	Single	Yes	Yes	College/University	>20,000	No
Female	25 - 35	No, never smoked cigarrttes	No	No	Yes	Yes	Married	Yes	Yes	Primary	>=1,000 to <10,000	No
Male	46+	No, never smoked cigarrttes	No	No	No	No	Married	No	No	Secondary	>20,000	No
Female	36 - 45	No, never smoked cigarrttes	No	No	No	No	Married	No	No	Secondary	>=1,000 to <10,000	No
Female	25 - 35	Yes, regularly now	Yes	Yes	Yes	No	Married	Yes	Yes	College/University	>=10,000 to <20,000	No
Female	36 - 45	No, never smoked cigarrttes	No	No	Yes	No	Separated/Divorced	No	Yes	Secondary	>=10,000 to <20,000	No
Male	46+	No, never smoked cigarrttes	No	No	No	No	Widowed/Widower	No	No	Primary	<1000	No
Female	36 - 45	No, never smoked cigarrttes	No	No	Yes	No	Widowed/Widower	No	Yes	Primary	>20,000	No
Female	36 - 45	No, never smoked cigarrttes	No	No	No	No	Married	No	No	College/University	>=1,000 to <10,000	No
Male	46+	No, never smoked cigarrttes	No	No	No	No	Widowed/Widower	No	No	Primary	<1000	No
Female	18 - 24	No, never smoked cigarrttes	No	No	No	No	Single	No	No	College/University	<1000	No
Female	36 - 45	No, never smoked cigarrttes	No	No	No	No	Separated/Divorced	No	No	Primary	<1000	No
Male	18 - 24	No, never smoked cigarrttes	No	No	No	No	Single	No	No	College/University	>=1,000 to <10,000	No
Female	36 - 45	No, never smoked cigarrttes	No	No	No	No	Married	No	No	Primary	>=1,000 to <10,000	No
Male	46+	Yes, regularly now	Yes	Yes	Yes	No	Married	Yes	Yes	College/University	>20,000	No
Female	36 - 45	Yes, once or twice only	Yes	Yes	Yes	No	Separated/Divorced	Yes	Yes	Secondary	>=1,000 to <10,000	No
Male	18 - 24	No, never smoked cigarrttes	No	No	No	No	Single	No	No	Secondary	>=1,000 to <10,000	No
Male	36 - 45	No, never smoked cigarrttes	No	No	Yes	Yes	Married	Yes	Yes	Primary	>=1,000 to <10,000	No
Female	18 - 24	No, never smoked cigarrttes	No	No	No	No	Single	No	No	College/University	<1000	No
Male	36 - 45	No, never smoked cigarrttes	No	No	Yes	No	Married	No	Yes	Primary	>=10,000 to <20,000	No
Female	25 - 35	No, never smoked cigarrttes	No	No	Yes	No	Separated/Divorced	No	Yes	Primary	>=10,000 to <20,000	Yes
Female	18 - 24	No, never smoked cigarrttes	No	No	Yes	No	Married	No	Yes	Secondary	>=1,000 to <10,000	No
Male	36 - 45	Yes, regularly now	Yes	Yes	Yes	Yes	Married	Yes	Yes	Secondary	>20,000	No
Female	25 - 35	No, never smoked cigarrttes	No	No	Yes	No	Married	No	Yes	Primary	>=1,000 to <10,000	No
Male	18 - 24	No, never smoked cigarrttes	No	No	Yes	Yes	Single	Yes	Yes	Secondary	>=1,000 to <10,000	No
Female	25 - 35	No, never smoked cigarrttes	No	No	No	No	Married	No	No	Primary	>=1,000 to <10,000	No
Female	18 - 24	No, never smoked cigarrttes	No	No	No	No	Married	No	No	Primary	>=1,000 to <10,000	No
Female	36 - 45	No, never smoked cigarrttes	No	No	No	No	Married	No	Yes	Secondary	<1000	No
Male	18 - 24	Yes, regularly now	Yes	Yes	No	No	Married	Yes	Yes	Secondary	>=1,000 to <10,000	No
Female	36 - 45	No, never smoked cigarrttes	No	No	Yes	No	Single	No	Yes	Secondary	>=10,000 to <20,000	No
Male	25 - 35	Yes, once or twice only	Yes	Yes	Yes	Yes	Married	Yes	Yes	Secondary	>=10,000 to <20,000	No
Female	25 - 35	No, never smoked cigarrttes	No	No	No	No	Married	No	No	Secondary	>=10,000 to <20,000	No
Female	25 - 35	No, never smoked cigarrttes	No	No	Yes	Yes	Single	Yes	Yes	Secondary	>=10,000 to <20,000	Yes
Male	18 - 24	No, never smoked cigarrttes	No	No	No	No	Single	No	No	Secondary	>=10,000 to <20,000	No
Male	25 - 35	No, never smoked cigarrttes	No	No	No	No	Single	No	No	College/University	>=10,000 to <20,000	No
Male	25 - 35	Yes, regularly now	Yes	Yes	Yes	Yes	Single	Yes	Yes	Secondary	>=1,000 to <10,000	No
Female	25 - 35	No, never smoked cigarrttes	No	No	Yes	No	Single	No	Yes	Secondary	<1000	No
Male	25 - 35	No, never smoked cigarrttes	No	No	Yes	Yes	Single	Yes	Yes	Secondary	>=1,000 to <10,000	No
Female	18 - 24	No, never smoked cigarrttes	No	No	No	No	Single	No	No	College/University	>=1,000 to <10,000	No
Female	25 - 35	No, never smoked cigarrttes	No	No	Yes	No	Separated/Divorced	No	Yes	Primary	>=1,000 to <10,000	No
Female	25 - 35	No, never smoked cigarrttes	No	No	No	No	Separated/Divorced	No	No	Secondary	>20,000	No
Male	25 - 35	Yes, occassionaly	Yes	No	No	No	Single	No	Yes	Primary	>20,000	No
Female	36 - 45	No, never smoked cigarrttes	No	No	No	No	Separated/Divorced	No	No	Secondary	>=10,000 to <20,000	Yes
Female	18 - 24	No, never smoked cigarrttes	No	No	No	No	Married	No	No	Secondary	>=1,000 to <10,000	No
Female	18 - 24	No, never smoked cigarrttes	No	No	No	No	Married	No	No	Secondary	>=1,000 to <10,000	No
Male	25 - 35	No, never smoked cigarrttes	No	No	Yes	Yes	Single	Yes	Yes	Secondary	>20,000	No
Female	46+	No, never smoked cigarrttes	No	No	Yes	Yes	Married	Yes	Yes	College/University	>20,000	No
Male	46+	No, never smoked cigarrttes	No	No	Yes	No	Married	No	Yes	College/University	>20,000	No
Male	46+	No, never smoked cigarrttes	No	No	Yes	Yes	Married	Yes	Yes	College/University	>20,000	Yes
Female	46+	No, never smoked cigarrttes	No	No	Yes	No	Widowed/Widower	No	Yes	College/University	>=10,000 to <20,000	No
Female	25 - 35	No, never smoked cigarrttes	No	No	No	No	Single	No	No	Primary	>=10,000 to <20,000	No
Male	36 - 45	Yes, regularly now	Yes	Yes	Yes	Yes	Married	Yes	Yes	Secondary	>20,000	No
Female	36 - 45	No, never smoked cigarrttes	No	No	No	No	Married	No	No	Primary	>=1,000 to <10,000	No
Female	25 - 35	No, never smoked cigarrttes	No	No	No	No	Married	No	No	Primary	<1000	No
Female	36 - 45	No, never smoked cigarrttes	No	No	Yes	Yes	Married	Yes	Yes	Primary	>=1,000 to <10,000	No
Female	18 - 24	No, never smoked cigarrttes	No	No	No	No	Married	No	No	Primary	>=1,000 to <10,000	No
Female	25 - 35	No, never smoked cigarrttes	No	No	No	No	Married	No	No	Primary	<1000	No
Female	18 - 24	No, never smoked cigarrttes	No	No	No	No	Single	No	No	College/University	>=1,000 to <10,000	No
Female	36 - 45	No, never smoked cigarrttes	No	No	No	No	Married	No	No	Primary	>=1,000 to <10,000	No
Male	46+	No, never smoked cigarrttes	No	No	Yes	Yes	Married	Yes	Yes	Primary	>=10,000 to <20,000	Yes
Female	18 - 24	No, never smoked cigarrttes	No	No	No	No	Single	No	No	Secondary	<1000	No
Male	25 - 35	Yes, regularly now	Yes	Yes	Yes	Yes	Single	Yes	Yes	Primary	>=1,000 to <10,000	No
Female	25 - 35	No, never smoked cigarrttes	No	No	No	No	Married	No	No	Secondary	<1000	No
Female	46+	No, never smoked cigarrttes	No	No	No	No	Separated/Divorced	No	No	Primary	>=1,000 to <10,000	No
Female	18 - 24	No, never smoked cigarrttes	No	No	No	No	Married	No	No	Secondary	<1000	No
Female	36 - 45	No, never smoked cigarrttes	No	No	No	No	Separated/Divorced	No	Yes	Primary	>=1,000 to <10,000	Yes
Male	18 - 24	No, never smoked cigarrttes	No	No	Yes	Yes	Single	Yes	Yes	Secondary	>=10,000 to <20,000	No
Female	46+	No, never smoked cigarrttes	No	No	Yes	No	Separated/Divorced	No	Yes	Primary	<1000	Yes
Male	25 - 35	No, never smoked cigarrttes	No	No	Yes	Yes	Single	Yes	Yes	College/University	>=10,000 to <20,000	No
Female	36 - 45	No, never smoked cigarrttes	No	No	Yes	No	Married	No	Yes	Primary	<1000	Yes
Male	46+	No, never smoked cigarrttes	No	No	Yes	Yes	Married	Yes	Yes	Secondary	>=1,000 to <10,000	No
Female	18 - 24	No, never smoked cigarrttes	No	No	No	No	Single	No	No	College/University	>=1,000 to <10,000	No
Female	36 - 45	No, never smoked cigarrttes	No	No	No	No	Married	No	No	Secondary	>=1,000 to <10,000	No
Female	25 - 35	Yes, occassionaly	Yes	No	No	No	Widowed/Widower	No	Yes	Primary	>=1,000 to <10,000	No
Male	25 - 35	Yes, regularly now	Yes	Yes	No	No	Married	Yes	Yes	Primary	>=10,000 to <20,000	No
Female	18 - 24	No, never smoked cigarrttes	No	No	No	No	Single	No	No	College/University	>20,000	No
Female	25 - 35	No, never smoked cigarrttes	No	No	No	No	Single	No	No	Secondary	>=1,000 to <10,000	No
Male	25 - 35	Yes, regulary in the past	Yes	Yes	Yes	Yes	Married	Yes	Yes	College/University	>20,000	No
Female	25 - 35	No, never smoked cigarrttes	No	No	No	No	Married	No	No	College/University	>=10,000 to <20,000	No
Female	25 - 35	No, never smoked cigarrttes	No	No	Yes	No	Married	No	Yes	College/University	>20,000	No
Male	46+	No, never smoked cigarrttes	No	No	No	No	Married	No	No	College/University	>=10,000 to <20,000	Yes
Male	46+	Yes, regulary in the past	Yes	No	Yes	Yes	Married	Yes	Yes	College/University	>20,000	Yes
Female	25 - 35	No, never smoked cigarrttes	No	No	Yes	No	Married	No	Yes	Secondary	>=1,000 to <10,000	No
Female	18 - 24	No, never smoked cigarrttes	No	No	No	No	Single	No	No	Secondary	>=1,000 to <10,000	No
Male	36 - 45	Yes, occassionaly	Yes	Yes	Yes	Yes	Married	Yes	Yes	College/University	>20,000	No
Male	25 - 35	No, never smoked cigarrttes	No	No	No	No	Single	No	No	Primary	>=1,000 to <10,000	No
Male	46+	Yes, regulary in the past	Yes	No	Yes	No	Married	No	Yes	Primary	>=10,000 to <20,000	No
Female	25 - 35	No, never smoked cigarrttes	No	No	No	No	Married	No	No	Secondary	>=10,000 to <20,000	No
Female	36 - 45	No, never smoked cigarrttes	No	No	No	No	Married	No	No	Secondary	>=10,000 to <20,000	No
Female	46+	No, never smoked cigarrttes	No	No	Yes	No	Married	No	Yes	Primary	>=1,000 to <10,000	Yes
Female	25 - 35	No, never smoked cigarrttes	No	No	No	No	Married	No	No	College/University	>=1,000 to <10,000	No
Female	25 - 35	Yes, occassionaly	Yes	No	Yes	No	Married	No	Yes	College/University	>=10,000 to <20,000	Yes
Female	25 - 35	No, never smoked cigarrttes	No	No	No	No	Single	No	No	Primary	>=10,000 to <20,000	No
Female	25 - 35	No, never smoked cigarrttes	No	No	Yes	No	Married	No	Yes	College/University	>=10,000 to <20,000	No
Female	25 - 35	No, never smoked cigarrttes	No	No	No	No	Married	No	No	Secondary	>20,000	No
Female	36 - 45	No, never smoked cigarrttes	No	No	Yes	No	Married	No	Yes	College/University	>20,000	No
Female	18 - 24	No, never smoked cigarrttes	No	No	Yes	No	Single	No	Yes	Secondary	>=1,000 to <10,000	No
Female	18 - 24	No, never smoked cigarrttes	No	No	Yes	No	Single	No	Yes	Secondary	<1000	No
Female	25 - 35	No, never smoked cigarrttes	No	No	No	No	Married	No	No	Primary	>=1,000 to <10,000	No
Female	46+	No, never smoked cigarrttes	Yes	No	Yes	No	Widowed/Widower	No	Yes	Primary	>=1,000 to <10,000	Yes
Male	25 - 35	Yes, regulary in the past	Yes	Yes	Yes	Yes	Married	Yes	Yes	College/University	>20,000	No
Female	25 - 35	No, never smoked cigarrttes	No	No	No	No	Married	No	No	Secondary	>=10,000 to <20,000	No
Female	25 - 35	No, never smoked cigarrttes	No	No	Yes	Yes	Married	Yes	Yes	Secondary	>20,000	No
Female	25 - 35	No, never smoked cigarrttes	No	No	No	No	Single	No	No	Secondary	>=10,000 to <20,000	No
Male	25 - 35	No, never smoked cigarrttes	No	No	Yes	Yes	Single	Yes	Yes	Primary	>=1,000 to <10,000	No
Female	25 - 35	No, never smoked cigarrttes	No	No	No	No	Married	No	No	Primary	>=10,000 to <20,000	No
Male	46+	No, never smoked cigarrttes	No	No	No	No	Widowed/Widower	No	No	Primary	>=1,000 to <10,000	No
Male	25 - 35	Yes, regularly now	Yes	Yes	Yes	No	Married	Yes	Yes	Primary	<1000	Yes
Male	46+	Yes, regulary in the past	Yes	No	Yes	No	Married	No	Yes	Primary	<1000	No
Female	46+	No, never smoked cigarrttes	No	No	No	No	Widowed/Widower	No	No	Primary	>=1,000 to <10,000	Yes
Female	46+	No, never smoked cigarrttes	No	No	No	No	Married	No	No	Primary	>=1,000 to <10,000	No
Male	18 - 24	No, never smoked cigarrttes	No	No	Yes	No	Single	Yes	Yes	Primary	>=1,000 to <10,000	No
Female	25 - 35	No, never smoked cigarrttes	No	No	No	No	Married	No	No	Primary	<1000	No
Male	18 - 24	No, never smoked cigarrttes	Yes	No	Yes	Yes	Married	Yes	Yes	Primary	>=10,000 to <20,000	No
Female	18 - 24	No, never smoked cigarrttes	No	No	No	No	Married	No	No	Primary	>=1,000 to <10,000	No
Female	36 - 45	No, never smoked cigarrttes	No	No	No	No	Single	No	No	College/University	>20,000	No
Female	46+	Yes, regulary in the past	Yes	Yes	Yes	No	Separated/Divorced	Yes	Yes	Primary	<1000	No
Female	46+	No, never smoked cigarrttes	Yes	No	No	No	Married	No	Yes	Primary	>=1,000 to <10,000	Yes
Male	18 - 24	No, never smoked cigarrttes	No	No	No	No	Single	No	No	Primary	>=1,000 to <10,000	No
Female	18 - 24	No, never smoked cigarrttes	No	No	No	No	Married	No	No	Secondary	<1000	No
Female	36 - 45	No, never smoked cigarrttes	No	No	No	No	Single	No	No	Primary	>=1,000 to <10,000	No
Male	25 - 35	No, never smoked cigarrttes	No	No	No	No	Married	No	No	Primary	>=1,000 to <10,000	No
Female	18 - 24	No, never smoked cigarrttes	No	No	No	No	Married	No	No	Secondary	>=1,000 to <10,000	No
Female	36 - 45	No, never smoked cigarrttes	No	No	Yes	No	Married	No	Yes	College/University	>20,000	No
Female	36 - 45	No, never smoked cigarrttes	No	No	No	No	Separated/Divorced	No	No	Secondary	>=1,000 to <10,000	Yes
Female	25 - 35	No, never smoked cigarrttes	No	No	Yes	No	Married	No	Yes	Secondary	>=1,000 to <10,000	No
Male	18 - 24	No, never smoked cigarrttes	No	No	No	No	Single	No	No	Secondary	>=1,000 to <10,000	No
Male	46+	Yes, occassionaly	Yes	No	Yes	No	Married	No	Yes	Primary	>=10,000 to <20,000	No
Female	18 - 24	No, never smoked cigarrttes	No	No	No	No	Married	No	No	Primary	>=1,000 to <10,000	No
Female	18 - 24	No, never smoked cigarrttes	No	No	No	No	Married	Yes	Yes	College/University	>20,000	No
Male	36 - 45	No, never smoked cigarrttes	Yes	No	Yes	Yes	Married	Yes	Yes	Primary	>=1,000 to <10,000	No
Female	25 - 35	No, never smoked cigarrttes	No	No	Yes	No	Married	No	Yes	Secondary	>20,000	No
Male	36 - 45	No, never smoked cigarrttes	No	No	Yes	No	Married	No	Yes	College/University	>20,000	No
Male	18 - 24	No, never smoked cigarrttes	No	No	No	No	Single	No	No	College/University	>20,000	No
Male	46+	No, never smoked cigarrttes	No	No	Yes	No	Married	No	Yes	Primary	>=1,000 to <10,000	No
Female	25 - 35	No, never smoked cigarrttes	No	No	No	No	Married	No	No	College/University	>20,000	No
Male	46+	No, never smoked cigarrttes	Yes	No	Yes	No	Married	No	Yes	Secondary	>=1,000 to <10,000	No
Female	25 - 35	No, never smoked cigarrttes	No	No	No	No	Married	No	No	Primary	>=10,000 to <20,000	No
Male	46+	Yes, once or twice only	Yes	Yes	Yes	No	Married	Yes	Yes	College/University	>20,000	No
Female	46+	No, never smoked cigarrttes	No	No	No	No	Married	No	No	Primary	>20,000	Yes
Female	46+	No, never smoked cigarrttes	No	No	No	No	Single	No	No	Secondary	>=1,000 to <10,000	No
Female	25 - 35	No, never smoked cigarrttes	No	No	Yes	Yes	Single	Yes	Yes	College/University	>=10,000 to <20,000	No
Male	25 - 35	No, never smoked cigarrttes	No	No	No	No	Single	No	No	Secondary	>=1,000 to <10,000	No
Female	25 - 35	No, never smoked cigarrttes	No	No	Yes	Yes	Married	Yes	Yes	Secondary	>=10,000 to <20,000	No
Male	18 - 24	Yes, once or twice only	Yes	Yes	Yes	No	Single	Yes	Yes	College/University	>=1,000 to <10,000	No
Female	25 - 35	No, never smoked cigarrttes	No	No	Yes	No	Married	No	Yes	Primary	>=1,000 to <10,000	No
Female	18 - 24	No, never smoked cigarrttes	No	No	No	No	Married	No	No	Primary	>=1,000 to <10,000	No
Female	18 - 24	No, never smoked cigarrttes	No	No	No	No	Married	No	No	Primary	>=10,000 to <20,000	No
Female	25 - 35	No, never smoked cigarrttes	No	No	No	No	Single	No	No	Secondary	>=1,000 to <10,000	No
Male	46+	Yes, regulary in the past	Yes	No	Yes	Yes	Married	Yes	Yes	Secondary	>20,000	No
Female	18 - 24	No, never smoked cigarrttes	No	No	No	No	Married	No	No	Secondary	>=1,000 to <10,000	No
Female	46+	No, never smoked cigarrttes	No	No	No	No	Married	No	No	Primary	>=10,000 to <20,000	Yes
Female	36 - 45	No, never smoked cigarrttes	No	No	No	No	Separated/Divorced	No	No	Primary	>=10,000 to <20,000	No
Female	46+	No, never smoked cigarrttes	No	No	No	No	Married	No	No	Primary	>=1,000 to <10,000	Yes
Female	18 - 24	No, never smoked cigarrttes	No	No	No	No	Married	No	No	Secondary	>=10,000 to <20,000	No
Female	36 - 45	No, never smoked cigarrttes	No	No	Yes	No	Married	No	Yes	Primary	>=1,000 to <10,000	No
Male	25 - 35	No, never smoked cigarrttes	No	No	No	No	Married	No	No	Primary	>=10,000 to <20,000	No
Female	46+	No, never smoked cigarrttes	No	No	No	No	Married	No	No	Primary	>=10,000 to <20,000	No
Female	25 - 35	No, never smoked cigarrttes	No	No	No	No	Separated/Divorced	No	No	Primary	>=10,000 to <20,000	No
Female	18 - 24	No, never smoked cigarrttes	No	No	No	No	Single	No	No	Secondary	>20,000	No
Female	46+	No, never smoked cigarrttes	No	No	Yes	No	Married	No	Yes	Primary	<1000	Yes
Female	46+	No, never smoked cigarrttes	No	No	Yes	No	Widowed/Widower	No	Yes	Primary	>=1,000 to <10,000	No
Female	25 - 35	No, never smoked cigarrttes	No	No	Yes	No	Married	No	Yes	College/University	>=1,000 to <10,000	No
Female	25 - 35	No, never smoked cigarrttes	No	No	Yes	No	Single	No	Yes	Primary	>=1,000 to <10,000	No
Female	25 - 35	No, never smoked cigarrttes	No	No	No	No	Married	No	No	Primary	<1000	No
Male	25 - 35	Yes, regularly now	Yes	Yes	Yes	Yes	Single	Yes	Yes	Primary	>=1,000 to <10,000	No
Male	18 - 24	No, never smoked cigarrttes	No	No	Yes	No	Single	Yes	Yes	Secondary	<1000	No
Female	18 - 24	No, never smoked cigarrttes	No	No	Yes	No	Married	No	Yes	Secondary	>=1,000 to <10,000	No
Female	25 - 35	No, never smoked cigarrttes	No	No	No	No	Married	No	No	Primary	>=1,000 to <10,000	No
Male	46+	No, never smoked cigarrttes	No	No	Yes	No	Married	No	Yes	Secondary	>20,000	No
Male	18 - 24	No, never smoked cigarrttes	No	No	Yes	No	Single	Yes	Yes	Primary	>=1,000 to <10,000	No
Female	25 - 35	No, never smoked cigarrttes	No	No	No	No	Separated/Divorced	No	No	Secondary	<1000	Yes
Male	25 - 35	No, never smoked cigarrttes	No	No	No	No	Married	No	No	Primary	<1000	No
Female	36 - 45	No, never smoked cigarrttes	No	No	No	No	Separated/Divorced	No	No	Primary	>=1,000 to <10,000	Yes
Female	25 - 35	No, never smoked cigarrttes	No	No	No	No	Married	No	No	Primary	>=1,000 to <10,000	No
Male	25 - 35	No, never smoked cigarrttes	No	No	Yes	No	Married	No	Yes	Secondary	>=1,000 to <10,000	No
Female	25 - 35	No, never smoked cigarrttes	No	No	No	No	Separated/Divorced	No	No	Primary	>=1,000 to <10,000	No
Male	18 - 24	No, never smoked cigarrttes	No	No	No	No	Single	No	No	College/University	>=1,000 to <10,000	No
Female	25 - 35	No, never smoked cigarrttes	No	No	Yes	Yes	Single	Yes	Yes	Primary	>=10,000 to <20,000	No
Female	36 - 45	No, never smoked cigarrttes	No	No	No	No	Single	No	No	Primary	>=1,000 to <10,000	No
Male	46+	Yes, regulary in the past	Yes	Yes	No	No	Married	Yes	Yes	Primary	>=1,000 to <10,000	No
Female	18 - 24	No, never smoked cigarrttes	No	No	No	No	Married	No	No	Secondary	<1000	No
Male	25 - 35	Yes, regulary in the past	Yes	No	Yes	Yes	Single	Yes	Yes	College/University	>20,000	No
Female	25 - 35	No, never smoked cigarrttes	No	No	No	No	Separated/Divorced	No	No	Primary	>=10,000 to <20,000	No
Male	25 - 35	No, never smoked cigarrttes	No	No	Yes	No	Married	No	Yes	Secondary	>20,000	No
Female	18 - 24	No, never smoked cigarrttes	No	No	No	No	Married	No	No	Secondary	>=10,000 to <20,000	No
Female	25 - 35	No, never smoked cigarrttes	No	No	No	No	Married	No	No	Secondary	>=1,000 to <10,000	No
Female	46+	No, never smoked cigarrttes	No	No	Yes	No	Married	No	Yes	Secondary	>=1,000 to <10,000	Yes
Female	46+	No, never smoked cigarrttes	No	No	No	No	Married	No	No	Secondary	>=1,000 to <10,000	No
Male	25 - 35	No, never smoked cigarrttes	No	No	Yes	No	Married	No	Yes	College/University	>=1,000 to <10,000	No
Female	36 - 45	No, never smoked cigarrttes	No	No	Yes	No	Single	Yes	Yes	Secondary	<1000	No
Female	25 - 35	No, never smoked cigarrttes	No	No	No	No	Married	No	No	College/University	>=1,000 to <10,000	No
Female	18 - 24	No, never smoked cigarrttes	No	No	No	No	Married	No	No	College/University	>=1,000 to <10,000	No
Female	18 - 24	No, never smoked cigarrttes	No	No	Yes	No	Married	No	Yes	College/University	>=10,000 to <20,000	No
Female	25 - 35	No, never smoked cigarrttes	No	No	No	No	Single	No	No	College/University	>=10,000 to <20,000	No
Female	25 - 35	No, never smoked cigarrttes	No	No	No	No	Single	Yes	Yes	Primary	<1000	No
Male	36 - 45	Yes, regularly now	Yes	Yes	Yes	Yes	Married	Yes	Yes	Secondary	>=10,000 to <20,000	No
Female	25 - 35	No, never smoked cigarrttes	No	No	Yes	No	Married	No	Yes	Primary	>=1,000 to <10,000	No
Male	46+	Yes, regulary in the past	Yes	Yes	Yes	No	Married	Yes	Yes	Primary	>=1,000 to <10,000	No
Female	46+	No, never smoked cigarrttes	No	No	No	No	Married	No	No	Primary	<1000	No
Female	25 - 35	No, never smoked cigarrttes	No	No	No	No	Married	No	No	Secondary	<1000	No
Female	18 - 24	No, never smoked cigarrttes	No	No	No	No	Single	No	No	Secondary	>20,000	No
Male	46+	No, never smoked cigarrttes	No	No	Yes	Yes	Married	Yes	Yes	Secondary	>20,000	No
Male	25 - 35	No, never smoked cigarrttes	No	No	No	No	Single	No	No	Primary	>=10,000 to <20,000	No
Female	46+	No, never smoked cigarrttes	No	No	No	No	Widowed/Widower	No	No	Primary	<1000	No
Female	25 - 35	No, never smoked cigarrttes	No	No	No	No	Married	No	No	Primary	>=1,000 to <10,000	No
Female	36 - 45	No, never smoked cigarrttes	No	No	No	No	Married	No	No	Secondary	<1000	No
Male	36 - 45	Yes, regularly now	Yes	Yes	Yes	Yes	Married	Yes	Yes	Primary	>=10,000 to <20,000	No
Male	46+	Yes, regulary in the past	Yes	Yes	Yes	No	Married	Yes	Yes	Primary	>=1,000 to <10,000	No
Female	36 - 45	No, never smoked cigarrttes	No	No	No	No	Separated/Divorced	No	No	College/University	>=1,000 to <10,000	No
Female	46+	No, never smoked cigarrttes	No	No	No	No	Widowed/Widower	No	No	Secondary	>=1,000 to <10,000	Yes
Female	36 - 45	No, never smoked cigarrttes	No	No	No	No	Married	No	No	Primary	<1000	No
Male	36 - 45	Yes, regulary in the past	Yes	No	Yes	No	Married	No	Yes	Secondary	>=1,000 to <10,000	No
Female	25 - 35	No, never smoked cigarrttes	No	No	No	No	Married	No	No	Primary	>=1,000 to <10,000	No
Female	46+	No, never smoked cigarrttes	No	No	No	No	Separated/Divorced	No	No	Primary	<1000	No
Male	25 - 35	No, never smoked cigarrttes	No	No	Yes	No	Married	No	Yes	College/University	>=10,000 to <20,000	No
Female	25 - 35	No, never smoked cigarrttes	No	No	Yes	No	Single	No	Yes	Secondary	>=10,000 to <20,000	No
Female	25 - 35	No, never smoked cigarrttes	No	No	No	No	Married	No	No	Primary	<1000	No
Female	25 - 35	No, never smoked cigarrttes	No	No	Yes	No	Single	No	Yes	Secondary	>=1,000 to <10,000	No
Female	18 - 24	No, never smoked cigarrttes	No	No	No	No	Married	No	No	Secondary	>=1,000 to <10,000	No
Female	18 - 24	No, never smoked cigarrttes	No	No	Yes	No	Single	No	Yes	Primary	<1000	No
Female	36 - 45	No, never smoked cigarrttes	No	No	Yes	No	Married	No	Yes	Secondary	<1000	No
Male	25 - 35	No, never smoked cigarrttes	No	No	No	No	Married	No	No	Primary	>=10,000 to <20,000	No
Female	25 - 35	No, never smoked cigarrttes	No	No	No	No	Married	No	No	Secondary	>=1,000 to <10,000	No
Female	46+	No, never smoked cigarrttes	No	No	No	No	Married	No	No	Secondary	>20,000	No
Female	18 - 24	No, never smoked cigarrttes	No	No	No	No	Married	No	No	Primary	>=1,000 to <10,000	No
Female	25 - 35	No, never smoked cigarrttes	No	No	Yes	No	Married	No	Yes	College/University	>20,000	No
Female	25 - 35	No, never smoked cigarrttes	No	No	No	No	Married	No	No	Secondary	<1000	No
Female	18 - 24	No, never smoked cigarrttes	No	No	Yes	No	Single	No	Yes	Secondary	>=1,000 to <10,000	No
Female	25 - 35	No, never smoked cigarrttes	No	No	No	No	Separated/Divorced	No	No	Primary	>=1,000 to <10,000	Yes
Female	46+	No, never smoked cigarrttes	No	No	No	No	Widowed/Widower	No	No	Primary	>=1,000 to <10,000	No
Female	46+	No, never smoked cigarrttes	No	No	No	No	Widowed/Widower	No	No	Secondary	>=1,000 to <10,000	No
Male	36 - 45	Yes, once or twice only	Yes	Yes	Yes	Yes	Married	Yes	Yes	Secondary	>=10,000 to <20,000	No
Female	46+	No, never smoked cigarrttes	No	No	No	No	Married	No	No	Primary	<1000	No
Male	18 - 24	Yes, regulary in the past	Yes	No	No	No	Single	Yes	Yes	Primary	>=10,000 to <20,000	No
Female	25 - 35	No, never smoked cigarrttes	No	No	No	No	Married	No	No	Secondary	>=1,000 to <10,000	No
Male	36 - 45	No, never smoked cigarrttes	No	No	Yes	Yes	Married	Yes	Yes	Secondary	>20,000	No
Female	25 - 35	No, never smoked cigarrttes	No	No	No	No	Married	No	No	Primary	>=10,000 to <20,000	No
Male	46+	Yes, regulary in the past	Yes	No	Yes	No	Married	No	Yes	Primary	>=1,000 to <10,000	No
Male	18 - 24	No, never smoked cigarrttes	No	No	Yes	No	Single	Yes	Yes	College/University	<1000	No
Female	25 - 35	No, never smoked cigarrttes	No	No	No	No	Separated/Divorced	No	No	Secondary	>=1,000 to <10,000	No
Female	36 - 45	No, never smoked cigarrttes	No	No	No	No	Married	No	No	Primary	>=1,000 to <10,000	No
Female	36 - 45	No, never smoked cigarrttes	No	No	No	No	Married	No	No	Primary	>=1,000 to <10,000	No
Male	46+	Yes, occassionaly	Yes	Yes	No	No	Married	Yes	Yes	Primary	>=1,000 to <10,000	No
Female	18 - 24	No, never smoked cigarrttes	No	No	No	No	Single	Yes	Yes	Secondary	>=1,000 to <10,000	No
Female	36 - 45	No, never smoked cigarrttes	No	No	No	No	Married	No	No	Secondary	>20,000	No
Female	25 - 35	No, never smoked cigarrttes	No	No	No	No	Married	No	No	Primary	>=1,000 to <10,000	No
Female	25 - 35	No, never smoked cigarrttes	No	No	No	No	Married	No	No	Secondary	>=1,000 to <10,000	No
Female	25 - 35	No, never smoked cigarrttes	No	No	Yes	No	Single	No	Yes	Secondary	>=10,000 to <20,000	No
Female	25 - 35	No, never smoked cigarrttes	No	No	Yes	No	Married	No	Yes	Secondary	>20,000	No
Female	25 - 35	No, never smoked cigarrttes	No	No	No	No	Married	No	No	Primary	>=1,000 to <10,000	No
Male	18 - 24	Yes, once or twice only	Yes	No	Yes	No	Single	Yes	Yes	Secondary	>=10,000 to <20,000	No
Female	25 - 35	No, never smoked cigarrttes	No	No	No	No	Single	No	No	Secondary	>=1,000 to <10,000	No
Female	25 - 35	No, never smoked cigarrttes	No	No	Yes	No	Separated/Divorced	No	Yes	Primary	>=1,000 to <10,000	No
Female	25 - 35	No, never smoked cigarrttes	No	No	No	No	Married	No	No	Primary	>=1,000 to <10,000	No
Female	25 - 35	No, never smoked cigarrttes	No	No	No	No	Married	No	No	Secondary	>20,000	No
Female	18 - 24	No, never smoked cigarrttes	No	No	Yes	Yes	Single	Yes	Yes	Secondary	>=1,000 to <10,000	No
Female	25 - 35	No, never smoked cigarrttes	No	No	No	No	Single	No	No	Secondary	>=10,000 to <20,000	No
Female	25 - 35	No, never smoked cigarrttes	No	No	No	No	Married	No	No	Primary	>=1,000 to <10,000	No
Female	25 - 35	No, never smoked cigarrttes	No	No	No	No	Married	No	No	Secondary	>=10,000 to <20,000	No
Female	18 - 24	No, never smoked cigarrttes	No	No	Yes	No	Single	No	Yes	Secondary	>=1,000 to <10,000	No
Female	18 - 24	No, never smoked cigarrttes	No	No	Yes	No	Married	No	Yes	Primary	>=1,000 to <10,000	No
Female	18 - 24	No, never smoked cigarrttes	No	No	No	No	Single	No	No	Secondary	>=1,000 to <10,000	No
Male	36 - 45	Yes, regularly now	Yes	Yes	Yes	Yes	Widowed/Widower	Yes	Yes	Primary	>=1,000 to <10,000	No
Male	25 - 35	No, never smoked cigarrttes	No	No	No	No	Married	No	No	Primary	<1000	No
Male	18 - 24	No, never smoked cigarrttes	No	No	Yes	No	Single	No	Yes	Secondary	<1000	No
Female	18 - 24	No, never smoked cigarrttes	No	No	No	No	Single	No	No	Primary	>=1,000 to <10,000	No
Female	46+	No, never smoked cigarrttes	No	No	No	No	Married	No	No	Secondary	>=10,000 to <20,000	No
Female	46+	No, never smoked cigarrttes	No	No	No	No	Married	No	No	Primary	>=1,000 to <10,000	Yes
Male	25 - 35	No, never smoked cigarrttes	No	No	Yes	No	Married	Yes	Yes	Secondary	>=10,000 to <20,000	No
Female	25 - 35	No, never smoked cigarrttes	No	No	No	No	Widowed/Widower	No	No	Primary	>=1,000 to <10,000	No
Female	36 - 45	No, never smoked cigarrttes	No	No	No	No	Married	No	No	Secondary	>=1,000 to <10,000	No
Female	25 - 35	No, never smoked cigarrttes	No	No	Yes	Yes	Married	Yes	Yes	Primary	>=10,000 to <20,000	No
Male	25 - 35	Yes, occassionaly	Yes	Yes	No	No	Single	Yes	Yes	Secondary	>=10,000 to <20,000	No
Male	25 - 35	No, never smoked cigarrttes	No	No	Yes	Yes	Single	Yes	Yes	Primary	>=1,000 to <10,000	No
Male	46+	No, never smoked cigarrttes	No	No	No	No	Married	No	No	Secondary	>20,000	No
Male	25 - 35	No, never smoked cigarrttes	Yes	No	Yes	Yes	Separated/Divorced	Yes	Yes	Primary	>=1,000 to <10,000	No
Male	36 - 45	Yes, regulary in the past	Yes	Yes	Yes	Yes	Separated/Divorced	Yes	Yes	Primary	>=10,000 to <20,000	No
Female	25 - 35	No, never smoked cigarrttes	No	No	No	No	Married	No	No	Secondary	>20,000	No
Female	46+	No, never smoked cigarrttes	No	No	No	No	Married	No	No	Primary	<1000	No
Male	36 - 45	Yes, regulary in the past	Yes	Yes	Yes	No	Married	Yes	Yes	Primary	>=10,000 to <20,000	No
Female	25 - 35	No, never smoked cigarrttes	No	No	No	No	Married	No	No	College/University	>20,000	No
Female	25 - 35	Yes, regulary in the past	Yes	No	Yes	No	Single	No	Yes	Primary	>=1,000 to <10,000	No
Female	36 - 45	No, never smoked cigarrttes	No	No	No	No	Widowed/Widower	No	No	Primary	>=1,000 to <10,000	No
Male	18 - 24	No, never smoked cigarrttes	No	No	Yes	No	Married	No	Yes	Primary	>=1,000 to <10,000	No
Male	36 - 45	Yes, once or twice only	Yes	No	Yes	No	Married	No	Yes	Secondary	>=10,000 to <20,000	No
Male	46+	No, never smoked cigarrttes	No	No	Yes	No	Married	No	Yes	Secondary	>=10,000 to <20,000	No
Male	36 - 45	No, never smoked cigarrttes	No	No	No	No	Married	No	No	Secondary	>=10,000 to <20,000	No
Male	46+	Yes, regulary in the past	Yes	No	Yes	No	Married	No	Yes	Secondary	>=10,000 to <20,000	No
Female	46+	No, never smoked cigarrttes	No	No	No	No	Widowed/Widower	No	No	Primary	>=1,000 to <10,000	Yes
Male	46+	Yes, once or twice only	Yes	No	Yes	No	Married	No	Yes	Secondary	>=10,000 to <20,000	No
Male	25 - 35	Yes, regularly now	Yes	Yes	Yes	Yes	Married	Yes	Yes	Primary	>=10,000 to <20,000	No
Male	36 - 45	Yes, regulary in the past	Yes	No	Yes	Yes	Married	Yes	Yes	Primary	>=10,000 to <20,000	No
Male	25 - 35	No, never smoked cigarrttes	Yes	No	Yes	No	Married	No	Yes	Primary	>=10,000 to <20,000	No
Female	25 - 35	No, never smoked cigarrttes	No	No	Yes	No	Single	No	Yes	College/University	>=10,000 to <20,000	No
Male	25 - 35	Yes, regulary in the past	Yes	No	Yes	No	Married	No	Yes	Secondary	>=10,000 to <20,000	No
Male	36 - 45	Yes, once or twice only	Yes	No	Yes	No	Married	No	Yes	Secondary	>=10,000 to <20,000	No
Male	46+	Yes, regulary in the past	Yes	No	Yes	Yes	Married	Yes	Yes	Primary	>=1,000 to <10,000	No
Female	36 - 45	No, never smoked cigarrttes	No	No	No	No	Married	No	No	College/University	>20,000	No
Male	25 - 35	Yes, regularly now	Yes	Yes	Yes	No	Married	Yes	Yes	Primary	>=1,000 to <10,000	No
Male	46+	No, never smoked cigarrttes	Yes	No	Yes	No	Married	No	Yes	College/University	>20,000	No
Male	36 - 45	No, never smoked cigarrttes	No	No	No	No	Married	No	No	Secondary	>=10,000 to <20,000	No
Female	46+	No, never smoked cigarrttes	Yes	No	Yes	No	Single	No	Yes	Primary	<1000	Yes
Female	25 - 35	No, never smoked cigarrttes	No	No	No	No	Single	No	No	Secondary	>=1,000 to <10,000	No
Female	18 - 24	No, never smoked cigarrttes	No	No	No	No	Single	No	No	College/University	>20,000	No
Female	25 - 35	No, never smoked cigarrttes	No	No	No	No	Married	No	No	Primary	>=1,000 to <10,000	No
Female	46+	No, never smoked cigarrttes	No	No	No	No	Married	No	No	College/University	>20,000	No
Male	46+	No, never smoked cigarrttes	No	No	Yes	No	Married	No	Yes	Primary	>=1,000 to <10,000	No
Female	46+	No, never smoked cigarrttes	No	No	Yes	No	Single	No	Yes	Primary	>=1,000 to <10,000	No
Female	18 - 24	No, never smoked cigarrttes	No	No	Yes	No	Single	No	Yes	Secondary	>=1,000 to <10,000	No
Female	46+	No, never smoked cigarrttes	No	No	No	No	Married	No	No	Primary	>=1,000 to <10,000	No
Female	18 - 24	No, never smoked cigarrttes	No	No	No	No	Married	No	No	Secondary	>=1,000 to <10,000	No
Female	25 - 35	No, never smoked cigarrttes	No	No	No	No	Married	No	No	Secondary	>=10,000 to <20,000	No
Female	36 - 45	No, never smoked cigarrttes	No	No	No	No	Married	No	No	Primary	>=10,000 to <20,000	No
Female	36 - 45	No, never smoked cigarrttes	No	No	No	No	Married	No	No	Primary	>=1,000 to <10,000	No
Female	46+	No, never smoked cigarrttes	No	No	No	No	Widowed/Widower	No	No	Primary	>=1,000 to <10,000	No
Male	46+	No, never smoked cigarrttes	No	No	No	No	Widowed/Widower	No	No	Primary	>=1,000 to <10,000	No
Male	46+	Yes, regulary in the past	Yes	No	Yes	No	Married	No	Yes	College/University	>20,000	No
Female	36 - 45	No, never smoked cigarrttes	No	No	No	No	Married	No	No	College/University	>20,000	No
Male	46+	Yes, regulary in the past	Yes	No	Yes	Yes	Married	Yes	Yes	Primary	>=1,000 to <10,000	No
Female	18 - 24	No, never smoked cigarrttes	No	No	Yes	No	Single	No	Yes	College/University	>=1,000 to <10,000	No
Female	36 - 45	No, never smoked cigarrttes	No	No	No	No	Married	No	No	Primary	>=1,000 to <10,000	No
Female	36 - 45	No, never smoked cigarrttes	No	No	No	No	Married	No	No	Primary	>=1,000 to <10,000	No
Female	46+	No, never smoked cigarrttes	No	No	No	No	Married	No	No	Primary	>=10,000 to <20,000	No
Female	25 - 35	No, never smoked cigarrttes	No	No	No	No	Married	No	No	Primary	>=1,000 to <10,000	No
Female	25 - 35	No, never smoked cigarrttes	No	No	Yes	No	Married	No	Yes	Secondary	>=1,000 to <10,000	No
Male	25 - 35	Yes, regulary in the past	Yes	Yes	Yes	Yes	Single	Yes	Yes	Secondary	>=1,000 to <10,000	No
Female	25 - 35	No, never smoked cigarrttes	No	No	No	No	Married	No	No	Secondary	>=1,000 to <10,000	No
Female	36 - 45	No, never smoked cigarrttes	No	No	No	No	Married	No	No	Secondary	>=10,000 to <20,000	Yes
Male	25 - 35	No, never smoked cigarrttes	No	No	Yes	No	Single	No	Yes	College/University	>=1,000 to <10,000	No
	46+	No, never smoked cigarrttes	No	No	Yes	No	Married	No	Yes	Primary	>=1,000 to <10,000	No
Male	18 - 24	No, never smoked cigarrttes	No	No	No	No	Single	No	No	Primary	>=1,000 to <10,000	No
Female	36 - 45	No, never smoked cigarrttes	No	No	No	No	Married	No	No	College/University	>20,000	No
Female	36 - 45	No, never smoked cigarrttes	No	No	No	No	Married	No	No	Secondary	>=1,000 to <10,000	No
Female	25 - 35	No, never smoked cigarrttes	No	No	Yes	No	Married	No	Yes	Primary	>=1,000 to <10,000	No
Female	46+	No, never smoked cigarrttes	No	No	No	No	Married	Yes	Yes	Secondary	>=10,000 to <20,000	No
Female	46+	Yes, regulary in the past	Yes	No	Yes	No	Married	No	Yes	Secondary	>=1,000 to <10,000	No
Male	46+	Yes, regularly now	Yes	Yes	Yes	Yes	Married	Yes	Yes	Secondary	>=10,000 to <20,000	No
Male	36 - 45	No, never smoked cigarrttes	No	No	Yes	No	Married	No	Yes	Secondary	>=10,000 to <20,000	No
Female	36 - 45	No, never smoked cigarrttes	No	No	Yes	No	Married	No	Yes	Primary	>=1,000 to <10,000	No
	46+	Yes, regulary in the past	Yes	Yes	Yes	No	Married	Yes	Yes	Primary	>=1,000 to <10,000	No
Male	46+	No, never smoked cigarrttes	No	No	No	No	Widowed/Widower	No	No	Secondary	<1000	No
Male	36 - 45	No, never smoked cigarrttes	No	No	Yes	Yes	Married	Yes	Yes	Secondary	>=10,000 to <20,000	No
Female	46+	No, never smoked cigarrttes	No	No	No	No	Married	No	No	College/University	>20,000	No
Male	18 - 24	No, never smoked cigarrttes	No	No	Yes	Yes	Single	Yes	Yes	Secondary	>=1,000 to <10,000	No
Male	46+	Yes, once or twice only	Yes	No	Yes	No	Married	No	Yes	Primary	>=10,000 to <20,000	No
Male	36 - 45	Yes, once or twice only	Yes	Yes	Yes	Yes	Single	Yes	Yes	Primary	>=1,000 to <10,000	No
Female	46+	No, never smoked cigarrttes	No	No	No	No	Widowed/Widower	No	No	College/University	>=1,000 to <10,000	No
Female	46+	No, never smoked cigarrttes	No	No	No	No	Widowed/Widower	No	No	Primary	>=1,000 to <10,000	No
Female	46+	No, never smoked cigarrttes	No	No	No	No	Widowed/Widower	No	No	Primary	>=1,000 to <10,000	No
Male	46+	Yes, regulary in the past	Yes	No	Yes	No	Married	No	Yes	Secondary	>=1,000 to <10,000	No
Female	18 - 24	No, never smoked cigarrttes	No	No	Yes	Yes	Single	Yes	Yes	Secondary	<1000	No
Female	46+	No, never smoked cigarrttes	No	No	No	No	Widowed/Widower	No	No	Primary	>=1,000 to <10,000	No
Male	46+	Yes, regularly now	Yes	Yes	Yes	No	Widowed/Widower	Yes	Yes	Primary	<1000	No
Female	46+	No, never smoked cigarrttes	No	No	No	No	Married	No	No	Secondary	>=10,000 to <20,000	No
Female	36 - 45	No, never smoked cigarrttes	No	No	Yes	No	Widowed/Widower	No	Yes	Primary	>=1,000 to <10,000	No
Male	46+	Yes, occassionaly	Yes	Yes	Yes	Yes	Married	Yes	Yes	Primary	>20,000	No
Female	46+	No, never smoked cigarrttes	No	No	Yes	No	Widowed/Widower	No	Yes	Primary	<1000	No
Female	36 - 45	No, never smoked cigarrttes	No	No	No	No	Married	No	No	Primary	<1000	No
Male	46+	Yes, once or twice only	Yes	Yes	Yes	No	Widowed/Widower	Yes	Yes	Primary	<1000	No
Male	46+	Yes, regulary in the past	Yes	No	Yes	Yes	Married	Yes	Yes	College/University	>20,000	No
Female	46+	No, never smoked cigarrttes	No	No	No	No	Widowed/Widower	No	No	Primary	>=1,000 to <10,000	No
Male	36 - 45	No, never smoked cigarrttes	No	No	Yes	No	Married	No	Yes	College/University	>20,000	No
Female	36 - 45	No, never smoked cigarrttes	No	No	No	No	Married	No	No	Primary	>=1,000 to <10,000	Yes
Male	18 - 24	No, never smoked cigarrttes	No	No	Yes	Yes	Single	Yes	Yes	Secondary	>=1,000 to <10,000	No
Male	25 - 35	Yes, regularly now	Yes	Yes	Yes	Yes	Married	Yes	Yes	Secondary	>=10,000 to <20,000	No
Female	36 - 45	No, never smoked cigarrttes	No	No	No	No	Married	No	No	Secondary	>=1,000 to <10,000	No
Female	46+	No, never smoked cigarrttes	No	No	No	No	Married	No	No	Primary	<1000	No
Female	46+	No, never smoked cigarrttes	No	No	Yes	No	Married	No	Yes	Secondary	>=10,000 to <20,000	No
Male	46+	Yes, regulary in the past	Yes	Yes	Yes	No	Married	Yes	Yes	Primary	<1000	No
Female	36 - 45	No, never smoked cigarrttes	No	No	No	No	Separated/Divorced	No	No	Primary	>=1,000 to <10,000	No
Female	46+	Yes, regulary in the past	Yes	No	Yes	No	Widowed/Widower	No	Yes	Primary	>20,000	No
Male	36 - 45	Yes, regularly now	Yes	Yes	Yes	Yes	Married	Yes	Yes	Secondary	>=10,000 to <20,000	No
Male	18 - 24	No, never smoked cigarrttes	No	No	Yes	Yes	Single	Yes	Yes	Secondary	>=1,000 to <10,000	No
Male	46+	Yes, regulary in the past	Yes	No	Yes	No	Married	No	Yes	Primary	>=1,000 to <10,000	Yes
Male	25 - 35	Yes, regulary in the past	Yes	Yes	Yes	Yes	Married	Yes	Yes	Secondary	>=1,000 to <10,000	No
Male	18 - 24	No, never smoked cigarrttes	No	No	Yes	No	Single	Yes	Yes	Secondary	>=1,000 to <10,000	No
Male	46+	Yes, regulary in the past	Yes	No	Yes	No	Widowed/Widower	No	Yes	Primary	>=1,000 to <10,000	Yes
Female	25 - 35	No, never smoked cigarrttes	No	No	No	No	Married	No	No	Secondary	>=1,000 to <10,000	No
Male	18 - 24	No, never smoked cigarrttes	No	No	No	No	Single	No	No	Secondary	>=1,000 to <10,000	No
Male	25 - 35	Yes, occassionaly	Yes	Yes	Yes	Yes	Single	Yes	Yes	Primary	>=1,000 to <10,000	No
Female	46+	No, never smoked cigarrttes	No	No	No	No	Married	No	No	Primary	>=1,000 to <10,000	No
Male	25 - 35	Yes, once or twice only	Yes	No	Yes	No	Married	No	Yes	Primary	>=10,000 to <20,000	No
Female	25 - 35	No, never smoked cigarrttes	No	No	No	No	Widowed/Widower	No	No	Primary	>=1,000 to <10,000	No
Female	46+	No, never smoked cigarrttes	No	No	No	No	Widowed/Widower	No	No	Primary	>=1,000 to <10,000	No
Male	46+	Yes, regularly now	Yes	Yes	Yes	Yes	Single	Yes	Yes	Primary	>=1,000 to <10,000	No
Female	25 - 35	No, never smoked cigarrttes	No	No	No	No	Single	No	No	Secondary	>=1,000 to <10,000	No
Female	46+	No, never smoked cigarrttes	No	No	No	No	Married	No	No	Primary	>=10,000 to <20,000	No
Male	36 - 45	No, never smoked cigarrttes	Yes	No	No	No	Married	No	Yes	Primary	>=1,000 to <10,000	No
Male	46+	Yes, regularly now	Yes	Yes	Yes	No	Married	Yes	Yes	Primary	<1000	No
Female	46+	No, never smoked cigarrttes	No	No	No	No	Married	No	No	Secondary	>=1,000 to <10,000	No
Female	36 - 45	No, never smoked cigarrttes	No	No	No	No	Married	No	Yes	Primary	>=1,000 to <10,000	No
Female	36 - 45	No, never smoked cigarrttes	No	No	No	No	Married	No	No	Primary	>=1,000 to <10,000	No
Male	46+	Yes, occassionaly	Yes	No	Yes	Yes	Married	Yes	Yes	College/University	>20,000	No
Female	25 - 35	No, never smoked cigarrttes	No	No	No	No	Married	Yes	Yes	Secondary	>=10,000 to <20,000	No
Female	25 - 35	No, never smoked cigarrttes	No	No	Yes	No	Married	No	Yes	Primary	>=10,000 to <20,000	No
Female	36 - 45	No, never smoked cigarrttes	No	No	No	No	Married	No	No	Primary	>=1,000 to <10,000	No
Female	46+	No, never smoked cigarrttes	No	No	No	No	Widowed/Widower	No	No	Primary	>=1,000 to <10,000	No
Male	25 - 35	No, never smoked cigarrttes	No	No	No	No	Married	No	No	Secondary	>20,000	No
Female	46+	No, never smoked cigarrttes	No	No	No	No	Widowed/Widower	No	No	Primary	>=1,000 to <10,000	No
Female	36 - 45	No, never smoked cigarrttes	No	No	No	No	Widowed/Widower	No	No	Primary	<1000	No
Male	46+	Yes, regulary in the past	Yes	No	Yes	No	Married	No	Yes	College/University	<1000	No
Male	25 - 35	Yes, occassionaly	Yes	Yes	Yes	Yes	Single	Yes	Yes	Secondary	>=10,000 to <20,000	No
Female	18 - 24	No, never smoked cigarrttes	No	No	No	No	Single	No	No	Secondary	>=1,000 to <10,000	No
Male	46+	Yes, regularly now	Yes	Yes	Yes	Yes	Married	Yes	Yes	Primary	>=1,000 to <10,000	No
Male	25 - 35	Yes, regularly now	Yes	Yes	Yes	No	Single	Yes	Yes	Primary	>=1,000 to <10,000	No
Male	25 - 35	Yes, regularly now	Yes	Yes	Yes	Yes	Single	Yes	Yes	Primary	>20,000	No
Male	46+	Yes, regulary in the past	Yes	No	Yes	No	Married	No	Yes	Primary	>20,000	No
Female	46+	No, never smoked cigarrttes	No	No	Yes	Yes	Single	Yes	Yes	College/University	>=1,000 to <10,000	No
Male	25 - 35	No, never smoked cigarrttes	No	No	No	No	Married	No	No	Primary	>=1,000 to <10,000	No
Male	36 - 45	Yes, regularly now	Yes	Yes	Yes	Yes	Separated/Divorced	Yes	Yes	Primary	>=1,000 to <10,000	No
Male	46+	Yes, regularly now	Yes	Yes	Yes	No	Married	Yes	Yes	Secondary	>=1,000 to <10,000	No
Female	46+	No, never smoked cigarrttes	No	No	No	No	Widowed/Widower	No	No	Primary	>=1,000 to <10,000	No
Male	46+	No, never smoked cigarrttes	No	No	Yes	No	Married	No	Yes	Secondary	>=1,000 to <10,000	No
Male	36 - 45	No, never smoked cigarrttes	No	No	No	No	Single	No	No	Primary	>=1,000 to <10,000	No
Female	46+	No, never smoked cigarrttes	No	No	Yes	No	Married	No	Yes	Primary	>=1,000 to <10,000	No
Female	46+	No, never smoked cigarrttes	No	No	Yes	No	Widowed/Widower	No	Yes	Primary	<1000	No
Male	46+	No, never smoked cigarrttes	Yes	No	Yes	No	Married	No	Yes	Primary	>=1,000 to <10,000	No
Female	46+	No, never smoked cigarrttes	No	No	Yes	No	Married	No	Yes	Secondary	>=1,000 to <10,000	No
Male	25 - 35	Yes, regularly now	Yes	Yes	Yes	Yes	Married	Yes	Yes	Primary	>=1,000 to <10,000	No
Female	46+	No, never smoked cigarrttes	No	No	No	No	Single	No	No	Primary	>=1,000 to <10,000	No
Male	36 - 45	Yes, regularly now	Yes	Yes	Yes	Yes	Married	Yes	Yes	Primary	>=1,000 to <10,000	No
Male	36 - 45	Yes, regularly now	Yes	Yes	Yes	Yes	Married	Yes	Yes	Primary	>=1,000 to <10,000	No
Female	46+	No, never smoked cigarrttes	No	No	No	No	Single	No	No	Secondary	>=1,000 to <10,000	No
Male	46+	Yes, regularly now	Yes	Yes	Yes	Yes	Married	Yes	Yes	Secondary	>=1,000 to <10,000	No
Female	25 - 35	No, never smoked cigarrttes	No	No	Yes	No	Single	No	Yes	College/University	>=1,000 to <10,000	No
Female	36 - 45	No, never smoked cigarrttes	No	No	No	No	Married	No	No	Secondary	>=1,000 to <10,000	No
Male	36 - 45	Yes, regularly now	Yes	Yes	Yes	Yes	Married	Yes	Yes	Primary	>=1,000 to <10,000	No
Female	25 - 35	No, never smoked cigarrttes	No	No	Yes	No	Single	No	Yes	College/University	>=1,000 to <10,000	No
Male	25 - 35	Yes, regulary in the past	Yes	No	Yes	No	Single	No	Yes	Primary	>20,000	No
Female	46+	No, never smoked cigarrttes	No	No	No	No	Separated/Divorced	No	No	Secondary	>=1,000 to <10,000	No
Female	46+	No, never smoked cigarrttes	No	No	No	No	Married	No	No	Primary	>=1,000 to <10,000	No
Female	46+	No, never smoked cigarrttes	No	No	No	No	Widowed/Widower	No	No	Primary	<1000	No
Male	36 - 45	Yes, regularly now	Yes	Yes	Yes	Yes	Married	Yes	Yes	Secondary	>=10,000 to <20,000	No
Male	46+	Yes, regulary in the past	Yes	No	Yes	No	Married	No	Yes	Primary	>=1,000 to <10,000	Yes
Female	25 - 35	No, never smoked cigarrttes	No	No	No	No	Separated/Divorced	No	No	Primary	>=1,000 to <10,000	No
Male	46+	Yes, regulary in the past	Yes	No	Yes	No	Widowed/Widower	No	Yes	Primary	<1000	No
Female	36 - 45	No, never smoked cigarrttes	No	No	No	No	Widowed/Widower	No	No	Primary	>=1,000 to <10,000	No
Female	25 - 35	No, never smoked cigarrttes	No	No	No	No	Married	No	No	Primary	>=10,000 to <20,000	No
Male	46+	Yes, regularly now	Yes	Yes	Yes	No	Married	Yes	Yes	Primary	>=1,000 to <10,000	No
Female	36 - 45	No, never smoked cigarrttes	No	No	No	No	Widowed/Widower	No	No	Primary	<1000	No
Female	46+	No, never smoked cigarrttes	No	No	No	No	Married	No	No	Primary	>=1,000 to <10,000	No
Male	36 - 45	No, never smoked cigarrttes	No	No	Yes	No	Married	No	Yes	Primary	>20,000	No
Male	46+	Yes, regulary in the past	Yes	Yes	Yes	Yes	Married	Yes	Yes	Primary	<1000	No
Female	46+	No, never smoked cigarrttes	No	No	No	No	Widowed/Widower	No	No	Primary	<1000	No
Female	46+	No, never smoked cigarrttes	No	No	Yes	No	Widowed/Widower	No	Yes	Primary	>=1,000 to <10,000	No
Female	25 - 35	No, never smoked cigarrttes	No	No	No	No	Married	No	No	Primary	<1000	No
Female	46+	No, never smoked cigarrttes	No	No	No	No	Separated/Divorced	No	No	Primary	>=1,000 to <10,000	No
Female	46+	No, never smoked cigarrttes	Yes	No	Yes	Yes	Widowed/Widower	Yes	Yes	Primary	>=1,000 to <10,000	No
Female	25 - 35	No, never smoked cigarrttes	No	No	No	No	Married	No	No	Secondary	>=1,000 to <10,000	No
Female	36 - 45	No, never smoked cigarrttes	No	No	No	No	Married	No	No	Primary	>=1,000 to <10,000	No
Male	25 - 35	No, never smoked cigarrttes	No	No	Yes	No	Single	No	Yes	College/University	>=10,000 to <20,000	No
Male	25 - 35	No, never smoked cigarrttes	Yes	No	Yes	Yes	Separated/Divorced	Yes	Yes	Primary	>=1,000 to <10,000	No
Female	18 - 24	No, never smoked cigarrttes	No	No	No	No	Married	No	No	Primary	>=1,000 to <10,000	No
Female	25 - 35	No, never smoked cigarrttes	No	No	No	No	Married	No	No	Primary	>=1,000 to <10,000	No
Female	46+	No, never smoked cigarrttes	No	No	No	No	Married	No	No	Primary	>=1,000 to <10,000	No
Male	36 - 45	Yes, once or twice only	Yes	Yes	Yes	No	Married	Yes	Yes	Primary	>=1,000 to <10,000	No
Female	36 - 45	No, never smoked cigarrttes	No	No	No	No	Widowed/Widower	No	No	Primary	<1000	No
Female	46+	No, never smoked cigarrttes	No	No	Yes	Yes	Widowed/Widower	Yes	Yes	Primary	<1000	No
Female	25 - 35	No, never smoked cigarrttes	No	No	No	No	Widowed/Widower	No	No	Primary	>=1,000 to <10,000	No
Male	36 - 45	No, never smoked cigarrttes	No	No	No	No	Married	No	No	Primary	>=10,000 to <20,000	No
Female	46+	No, never smoked cigarrttes	Yes	No	Yes	Yes	Widowed/Widower	Yes	Yes	Primary	>=1,000 to <10,000	No
Female	18 - 24	No, never smoked cigarrttes	No	No	No	No	Single	No	No	Secondary	>=1,000 to <10,000	No
Male	18 - 24	No, never smoked cigarrttes	No	No	Yes	Yes	Single	Yes	Yes	College/University	>=10,000 to <20,000	No
Female	25 - 35	No, never smoked cigarrttes	No	No	Yes	No	Separated/Divorced	No	Yes	College/University	>=1,000 to <10,000	No
Female	46+	No, never smoked cigarrttes	No	No	No	No	Separated/Divorced	No	No	Primary	<1000	Yes
Male	25 - 35	No, never smoked cigarrttes	No	No	No	No	Married	No	No	Secondary	>=10,000 to <20,000	No
Female	25 - 35	No, never smoked cigarrttes	No	No	Yes	No	Married	No	Yes	Secondary	>=10,000 to <20,000	No
Female	18 - 24	No, never smoked cigarrttes	No	No	No	No	Married	No	No	College/University	>=1,000 to <10,000	No
Male	46+	Yes, regulary in the past	Yes	No	Yes	No	Married	No	Yes	Secondary	>=10,000 to <20,000	No
Female	46+	No, never smoked cigarrttes	No	No	No	No	Single	No	No	Primary	<1000	No
Male	18 - 24	Yes, regularly now	Yes	Yes	Yes	No	Single	Yes	Yes	Secondary	<1000	No
Female	25 - 35	No, never smoked cigarrttes	No	No	No	No	Married	No	No	Primary	<1000	No
Male	25 - 35	No, never smoked cigarrttes	No	No	Yes	No	Married	No	Yes	Secondary	>20,000	No
Female	36 - 45	No, never smoked cigarrttes	No	No	Yes	No	Separated/Divorced	No	Yes	Secondary	>=1,000 to <10,000	No
Male	25 - 35	No, never smoked cigarrttes	No	No	No	No	Married	No	No	Secondary	>=1,000 to <10,000	No
Male	36 - 45	No, never smoked cigarrttes	No	No	Yes	Yes	Married	Yes	Yes	Secondary	>=10,000 to <20,000	No
Male	25 - 35	Yes, regularly now	Yes	No	Yes	Yes	Single	Yes	Yes	Secondary	>=10,000 to <20,000	No
Female	46+	No, never smoked cigarrttes	No	No	Yes	No	Widowed/Widower	No	Yes	Secondary	>=1,000 to <10,000	No
Female	36 - 45	No, never smoked cigarrttes	No	No	Yes	No	Married	No	Yes	Primary	>=1,000 to <10,000	No
Male	46+	No, never smoked cigarrttes	No	No	Yes	Yes	Married	Yes	Yes	College/University	>20,000	No
Male	46+	No, never smoked cigarrttes	No	No	Yes	Yes	Widowed/Widower	Yes	Yes	Primary	<1000	No
Male	25 - 35	No, never smoked cigarrttes	No	No	Yes	No	Married	No	Yes	Secondary	>=1,000 to <10,000	No
Female	25 - 35	No, never smoked cigarrttes	No	No	Yes	Yes	Married	Yes	Yes	Secondary	>=1,000 to <10,000	No
Female	36 - 45	No, never smoked cigarrttes	No	No	No	No	Single	No	No	Primary	<1000	No
Female	46+	No, never smoked cigarrttes	No	No	No	No	Married	No	No	Secondary	>=1,000 to <10,000	No
Male	25 - 35	No, never smoked cigarrttes	Yes	No	No	No	Single	Yes	Yes	Primary	>=1,000 to <10,000	No
Male	46+	Yes, regularly now	Yes	Yes	Yes	No	Married	Yes	Yes	Secondary	>20,000	No
Female	36 - 45	No, never smoked cigarrttes	No	No	No	No	Married	No	No	Primary	>=1,000 to <10,000	No
Female	18 - 24	No, never smoked cigarrttes	No	No	No	No	Married	No	No	Secondary	>=1,000 to <10,000	No
Female	46+	No, never smoked cigarrttes	No	No	Yes	No	Married	No	Yes	Primary	<1000	No
Male	46+	Yes, regulary in the past	Yes	No	Yes	No	Married	No	Yes	Primary	>=1,000 to <10,000	No
Female	25 - 35	No, never smoked cigarrttes	No	No	Yes	No	Married	No	Yes	Primary	>=1,000 to <10,000	Yes
Male	18 - 24	No, never smoked cigarrttes	No	No	No	No	Single	No	No	Secondary	>=1,000 to <10,000	No
Female	46+	No, never smoked cigarrttes	No	No	No	No	Married	No	No	Primary	>=1,000 to <10,000	No
Male	25 - 35	Yes, regularly now	Yes	Yes	No	No	Single	Yes	Yes	Primary	>=1,000 to <10,000	Yes
Male	46+	Yes, regulary in the past	Yes	No	Yes	No	Married	No	Yes	Primary	>=1,000 to <10,000	No
Male	25 - 35	Yes, occassionaly	Yes	Yes	Yes	Yes	Married	Yes	Yes	Primary	>=1,000 to <10,000	No
Female	25 - 35	No, never smoked cigarrttes	No	No	Yes	No	Married	Yes	Yes	Secondary	>=1,000 to <10,000	No
Female	46+	No, never smoked cigarrttes	No	No	No	No	Married	No	No	Primary	>=1,000 to <10,000	No
Female	46+	No, never smoked cigarrttes	No	No	No	No	Married	No	No	Primary	>=1,000 to <10,000	No
Female	46+	No, never smoked cigarrttes	Yes	No	No	No	Widowed/Widower	No	Yes	Primary	>=1,000 to <10,000	No
Female	46+	No, never smoked cigarrttes	No	No	No	No	Separated/Divorced	No	No	Primary	<1000	No
Female	25 - 35	No, never smoked cigarrttes	No	No	Yes	No	Married	No	Yes	Secondary	>=10,000 to <20,000	No
Female	36 - 45	No, never smoked cigarrttes	No	No	No	No	Married	No	No	Secondary	<1000	No
Female	46+	No, never smoked cigarrttes	No	No	No	No	Married	No	No	Secondary	<1000	No
Male	46+	Yes, regularly now	Yes	Yes	Yes	Yes	Married	Yes	Yes	Primary	>=1,000 to <10,000	No
Female	36 - 45	No, never smoked cigarrttes	No	No	Yes	No	Single	No	Yes	Primary	>=1,000 to <10,000	No
Female	46+	No, never smoked cigarrttes	No	No	Yes	No	Widowed/Widower	No	Yes	Secondary	>=10,000 to <20,000	No
Male	46+	No, never smoked cigarrttes	No	No	Yes	No	Married	No	Yes	Primary	<1000	No
Female	25 - 35	No, never smoked cigarrttes	No	No	No	No	Married	No	No	Primary	>=1,000 to <10,000	No
Male	46+	Yes, regulary in the past	Yes	No	Yes	No	Married	No	Yes	Primary	<1000	No
Female	36 - 45	No, never smoked cigarrttes	No	No	No	No	Married	No	No	Secondary	>=1,000 to <10,000	No
Female	25 - 35	No, never smoked cigarrttes	No	No	No	No	Married	No	No	Primary	<1000	No
Female	25 - 35	No, never smoked cigarrttes	No	No	No	No	Married	No	No	Primary	>=1,000 to <10,000	No
Female	36 - 45	No, never smoked cigarrttes	No	No	No	No	Married	No	No	Primary	>=10,000 to <20,000	No
Female	46+	No, never smoked cigarrttes	No	No	Yes	No	Married	No	Yes	Secondary	>=1,000 to <10,000	No
Female	46+	No, never smoked cigarrttes	No	No	No	No	Married	No	No	Primary	>=1,000 to <10,000	No
Female	46+	No, never smoked cigarrttes	Yes	No	No	No	Widowed/Widower	No	Yes	Primary	>=1,000 to <10,000	No
Female	25 - 35	No, never smoked cigarrttes	No	No	No	No	Married	No	No	Primary	>=1,000 to <10,000	No
Female	46+	No, never smoked cigarrttes	No	No	No	No	Married	No	No	Primary	>=1,000 to <10,000	Yes
Female	25 - 35	No, never smoked cigarrttes	No	No	No	No	Separated/Divorced	Yes	Yes	Primary	>=1,000 to <10,000	No
Male	25 - 35	No, never smoked cigarrttes	No	No	No	No	Married	No	No	Primary	>20,000	No
Female	25 - 35	No, never smoked cigarrttes	No	No	No	No	Married	No	No	Primary	>=10,000 to <20,000	No
Male	25 - 35	Yes, regularly now	Yes	Yes	Yes	No	Separated/Divorced	Yes	Yes	Primary	>=1,000 to <10,000	No
Male	46+	Yes, regularly now	Yes	Yes	Yes	Yes	Married	Yes	Yes	Secondary	>=1,000 to <10,000	No
Male	46+	Yes, regulary in the past	Yes	No	Yes	No	Married	No	Yes	Primary	>=10,000 to <20,000	No
Female	36 - 45	No, never smoked cigarrttes	No	No	No	No	Married	No	No	Secondary	>=1,000 to <10,000	No
Male	46+	Yes, regularly now	Yes	Yes	Yes	Yes	Married	Yes	Yes	Primary	>=1,000 to <10,000	No
Female	18 - 24	No, never smoked cigarrttes	No	No	Yes	No	Single	No	Yes	Secondary	>=1,000 to <10,000	No
Female	46+	No, never smoked cigarrttes	No	No	No	No	Married	No	No	Primary	>=1,000 to <10,000	No
Male	46+	Yes, regulary in the past	Yes	Yes	Yes	No	Married	Yes	Yes	Primary	<1000	No
Female	25 - 35	No, never smoked cigarrttes	No	No	Yes	No	Married	No	Yes	Primary	>=1,000 to <10,000	No
Female	25 - 35	No, never smoked cigarrttes	No	No	No	No	Single	No	No	Secondary	>=1,000 to <10,000	No
Female	36 - 45	No, never smoked cigarrttes	No	No	No	No	Married	No	No	Primary	>=10,000 to <20,000	No
Male	25 - 35	No, never smoked cigarrttes	Yes	No	Yes	Yes	Single	Yes	Yes	Primary	>=10,000 to <20,000	No
Male	36 - 45	No, never smoked cigarrttes	No	No	Yes	Yes	Married	Yes	Yes	Primary	>=10,000 to <20,000	No
Female	25 - 35	No, never smoked cigarrttes	No	No	No	No	Widowed/Widower	No	No	Primary	>=1,000 to <10,000	No
Female	25 - 35	No, never smoked cigarrttes	No	No	No	No	Separated/Divorced	No	No	Primary	>=10,000 to <20,000	Yes
Female	36 - 45	No, never smoked cigarrttes	No	No	No	No	Married	No	No	Secondary	>=1,000 to <10,000	No
Male	46+	Yes, regularly now	Yes	Yes	Yes	Yes	Married	Yes	Yes	Primary	>=1,000 to <10,000	No
Female	46+	No, never smoked cigarrttes	No	No	Yes	No	Married	No	Yes	Secondary	>=1,000 to <10,000	No
Male	25 - 35	No, never smoked cigarrttes	No	No	No	No	Married	No	No	Primary	>20,000	No
Male	46+	Yes, regularly now	Yes	Yes	Yes	No	Married	Yes	Yes	Primary	<1000	No
Male	25 - 35	No, never smoked cigarrttes	No	No	No	No	Married	No	No	Primary	>=1,000 to <10,000	No
Female	46+	No, never smoked cigarrttes	No	No	No	No	Married	No	No	Primary	>=1,000 to <10,000	No
Female	46+	No, never smoked cigarrttes	No	No	No	No	Widowed/Widower	No	No	Primary	>=1,000 to <10,000	No
Female	25 - 35	No, never smoked cigarrttes	No	No	No	No	Married	No	No	Primary	<1000	No
Female	46+	No, never smoked cigarrttes	No	No	No	No	Widowed/Widower	No	No	Secondary	>=1,000 to <10,000	No
Male	46+	Yes, once or twice only	Yes	No	No	No	Married	No	Yes	Secondary	>=1,000 to <10,000	No
Male	25 - 35	No, never smoked cigarrttes	No	No	No	No	Married	No	No	Primary	>=1,000 to <10,000	No
Male	46+	Yes, regularly now	Yes	Yes	Yes	No	Married	Yes	Yes	Primary	>=1,000 to <10,000	No
Male	46+	No, never smoked cigarrttes	Yes	No	Yes	No	Married	No	Yes	Primary	<1000	No
Female	18 - 24	No, never smoked cigarrttes	No	No	No	No	Married	No	No	Secondary	>=10,000 to <20,000	No
Female	18 - 24	No, never smoked cigarrttes	No	No	No	No	Single	No	Yes	Secondary	>=1,000 to <10,000	No
Female	25 - 35	No, never smoked cigarrttes	No	No	No	No	Married	No	No	Primary	>=1,000 to <10,000	No
Female	46+	No, never smoked cigarrttes	No	No	No	No	Separated/Divorced	No	No	Primary	<1000	No
Male	25 - 35	Yes, regulary in the past	Yes	No	Yes	No	Married	No	Yes	Primary	>=1,000 to <10,000	No
Female	18 - 24	No, never smoked cigarrttes	No	No	No	No	Married	No	No	Primary	<1000	No
Female	25 - 35	No, never smoked cigarrttes	No	No	No	No	Married	No	No	Primary	>=1,000 to <10,000	No
Female	46+	No, never smoked cigarrttes	No	No	No	No	Widowed/Widower	No	No	Primary	>=1,000 to <10,000	No
Female	25 - 35	No, never smoked cigarrttes	No	No	No	No	Separated/Divorced	No	No	Primary	>=1,000 to <10,000	No
Female	46+	No, never smoked cigarrttes	No	No	No	No	Married	No	No	Primary	<1000	No
Female	25 - 35	No, never smoked cigarrttes	No	No	No	No	Married	No	No	Primary	<1000	No
Male	46+	Yes, regulary in the past	Yes	No	Yes	No	Married	No	Yes	Secondary	>=1,000 to <10,000	No
Male	46+	No, never smoked cigarrttes	No	No	No	No	Married	No	No	Primary	<1000	No
Male	25 - 35	No, never smoked cigarrttes	No	No	No	No	Married	No	No	Primary	>=1,000 to <10,000	No
Female	46+	No, never smoked cigarrttes	No	No	No	No	Widowed/Widower	No	No	Primary	<1000	No
Female	25 - 35	No, never smoked cigarrttes	No	No	No	No	Married	No	No	College/University	>=1,000 to <10,000	No
Female	25 - 35	No, never smoked cigarrttes	No	No	No	No	Married	No	No	Primary	>=1,000 to <10,000	No
Female	46+	No, never smoked cigarrttes	No	No	Yes	Yes	Married	Yes	Yes	Primary	>=1,000 to <10,000	No
Male	46+	No, never smoked cigarrttes	No	No	Yes	No	Married	No	Yes	Primary	>=1,000 to <10,000	No
Female	46+	No, never smoked cigarrttes	No	No	No	No	Single	No	No	Primary	<1000	Yes
Male	18 - 24	No, never smoked cigarrttes	No	No	No	No	Single	No	No	Secondary	>=1,000 to <10,000	No
Male	46+	Yes, regularly now	Yes	Yes	Yes	Yes	Married	Yes	Yes	Primary	>=1,000 to <10,000	Yes
Female	36 - 45	No, never smoked cigarrttes	No	No	No	No	Married	No	No	Primary	>=1,000 to <10,000	No
Male	25 - 35	No, never smoked cigarrttes	No	No	No	No	Married	No	No	Primary	>=1,000 to <10,000	No
Male	36 - 45	Yes, regularly now	Yes	Yes	Yes	Yes	Married	Yes	Yes	Primary	>=1,000 to <10,000	Yes
Female	25 - 35	No, never smoked cigarrttes	No	No	No	No	Married	No	No	Primary	<1000	No
Female	25 - 35	No, never smoked cigarrttes	No	No	No	No	Married	No	No	Primary	>=1,000 to <10,000	No
Female	18 - 24	No, never smoked cigarrttes	No	No	No	No	Married	No	No	Primary	>=1,000 to <10,000	No
Female	36 - 45	No, never smoked cigarrttes	No	No	No	No	Married	No	No	Secondary	>=1,000 to <10,000	No
Female	36 - 45	No, never smoked cigarrttes	No	No	Yes	No	Married	No	Yes	Secondary	>=10,000 to <20,000	Yes
Male	46+	No, never smoked cigarrttes	No	No	No	No	Widowed/Widower	No	No	Primary	<1000	No
Male	18 - 24	No, never smoked cigarrttes	No	No	Yes	Yes	Single	Yes	Yes	College/University	>=10,000 to <20,000	No
Female	46+	No, never smoked cigarrttes	No	No	No	No	Widowed/Widower	No	No	Primary	>=1,000 to <10,000	No
Female	18 - 24	No, never smoked cigarrttes	No	No	No	No	Single	No	No	Secondary	>=1,000 to <10,000	No
Male	25 - 35	No, never smoked cigarrttes	No	No	Yes	No	Married	No	Yes	Secondary	>=10,000 to <20,000	No
Male	25 - 35	No, never smoked cigarrttes	No	No	No	No	Single	No	No	College/University	>=1,000 to <10,000	No
Female	25 - 35	No, never smoked cigarrttes	No	No	No	No	Married	No	No	Secondary	>=1,000 to <10,000	No
Female	18 - 24	No, never smoked cigarrttes	No	No	No	No	Single	No	No	College/University	>=10,000 to <20,000	No
Female	46+	No, never smoked cigarrttes	No	No	No	No	Widowed/Widower	No	No	Primary	>=1,000 to <10,000	No
Female	36 - 45	No, never smoked cigarrttes	No	No	No	No	Widowed/Widower	No	No	Primary	>=1,000 to <10,000	No
Female	25 - 35	No, never smoked cigarrttes	No	No	No	No	Separated/Divorced	No	No	Primary	>=1,000 to <10,000	No
Female	36 - 45	No, never smoked cigarrttes	No	No	No	No	Married	No	No	Primary	>=1,000 to <10,000	No
Female	46+	No, never smoked cigarrttes	Yes	No	Yes	No	Married	No	Yes	Primary	>=1,000 to <10,000	No
Female	25 - 35	No, never smoked cigarrttes	No	No	No	No	Married	No	No	Primary	>=1,000 to <10,000	No
Female	46+	No, never smoked cigarrttes	No	No	No	No	Widowed/Widower	No	No	Primary	<1000	No
Male	25 - 35	No, never smoked cigarrttes	No	No	No	No	Single	No	No	College/University	<1000	No
Male	36 - 45	Yes, regularly now	Yes	Yes	Yes	Yes	Married	Yes	Yes	Primary	>=10,000 to <20,000	No
Male	36 - 45	Yes, regulary in the past	Yes	Yes	Yes	No	Single	Yes	Yes	Primary	>=1,000 to <10,000	No
Female	18 - 24	No, never smoked cigarrttes	No	No	No	No	Married	No	No	Secondary	>=1,000 to <10,000	No
Female	25 - 35	No, never smoked cigarrttes	No	No	No	No	Married	No	No	Secondary	>=1,000 to <10,000	No
Female	46+	No, never smoked cigarrttes	No	No	No	No	Widowed/Widower	No	No	Primary	>=1,000 to <10,000	No
Male	36 - 45	No, never smoked cigarrttes	No	No	No	No	Married	No	No	Secondary	>=1,000 to <10,000	No
Male	25 - 35	Yes, regularly now	Yes	Yes	Yes	Yes	Widowed/Widower	Yes	Yes	Primary	>=1,000 to <10,000	No
Female	46+	No, never smoked cigarrttes	No	No	Yes	No	Married	No	Yes	Primary	<1000	No
Female	46+	No, never smoked cigarrttes	No	No	No	No	Married	No	No	Primary	>=10,000 to <20,000	No
Male	18 - 24	No, never smoked cigarrttes	No	No	No	No	Single	No	No	Secondary	<1000	No
Female	46+	Yes, regulary in the past	Yes	No	Yes	Yes	Separated/Divorced	Yes	Yes	Primary	>=1,000 to <10,000	Yes
Female	36 - 45	No, never smoked cigarrttes	No	No	No	No	Single	No	No	Primary	>=1,000 to <10,000	No
Male	25 - 35	No, never smoked cigarrttes	No	No	Yes	Yes	Separated/Divorced	Yes	Yes	Primary	>=1,000 to <10,000	No
Female	36 - 45	No, never smoked cigarrttes	No	No	No	No	Single	No	No	Primary	>=1,000 to <10,000	No
Female	18 - 24	No, never smoked cigarrttes	No	No	No	No	Single	No	No	Secondary	>=1,000 to <10,000	No
Male	46+	Yes, regulary in the past	Yes	Yes	Yes	No	Widowed/Widower	Yes	Yes	Primary	<1000	No
Female	36 - 45	No, never smoked cigarrttes	No	No	Yes	No	Married	No	Yes	College/University	<1000	No
Male	18 - 24	Yes, occassionaly	Yes	No	Yes	No	Single	No	Yes	College/University	>=1,000 to <10,000	No
Female	18 - 24	No, never smoked cigarrttes	No	No	No	No	Married	No	No	College/University	>20,000	No
Female	18 - 24	No, never smoked cigarrttes	No	No	No	No	Married	No	No	Secondary	>=1,000 to <10,000	No
Male	18 - 24	No, never smoked cigarrttes	No	No	Yes	No	Single	No	Yes	College/University	>=1,000 to <10,000	No
Female	18 - 24	No, never smoked cigarrttes	No	No	Yes	No	Single	No	Yes	College/University	<1000	No
Female	18 - 24	No, never smoked cigarrttes	No	No	No	No	Married	No	No	College/University	>=1,000 to <10,000	No
Male	18 - 24	No, never smoked cigarrttes	No	No	Yes	No	Single	No	Yes	College/University	>=10,000 to <20,000	No
Male	18 - 24	No, never smoked cigarrttes	No	No	No	No	Single	No	No	College/University	>=1,000 to <10,000	No
Male	36 - 45	Yes, regularly now	Yes	Yes	Yes	No	Married	Yes	Yes	Secondary	>=1,000 to <10,000	No
Male	36 - 45	Yes, regulary in the past	Yes	No	Yes	No	Married	No	Yes	Primary	>=1,000 to <10,000	No
Female	36 - 45	No, never smoked cigarrttes	No	No	No	No	Married	No	No	Secondary	>=1,000 to <10,000	No
Female	25 - 35	No, never smoked cigarrttes	No	No	Yes	No	Married	No	Yes	College/University	>20,000	No
Male	46+	No, never smoked cigarrttes	No	No	Yes	Yes	Married	Yes	Yes	Primary	>20,000	No
Female	46+	No, never smoked cigarrttes	No	No	No	No	Married	No	No	Secondary	>=1,000 to <10,000	No
Male	18 - 24	No, never smoked cigarrttes	No	No	No	No	Single	No	No	College/University	>=1,000 to <10,000	No
Male	25 - 35	Yes, regularly now	Yes	Yes	Yes	Yes	Married	Yes	Yes	Secondary	>=1,000 to <10,000	No
Female	18 - 24	No, never smoked cigarrttes	No	No	No	No	Single	No	No	College/University	>=1,000 to <10,000	No
Male	18 - 24	No, never smoked cigarrttes	No	No	No	No	Single	No	No	College/University	>=10,000 to <20,000	No
Female	18 - 24	No, never smoked cigarrttes	No	No	Yes	No	Single	No	Yes	Secondary	>=1,000 to <10,000	No
Female	25 - 35	No, never smoked cigarrttes	No	No	No	No	Married	No	No	Primary	>=1,000 to <10,000	No
Female	46+	No, never smoked cigarrttes	No	No	No	No	Widowed/Widower	No	No	Primary	<1000	No
Male	18 - 24	No, never smoked cigarrttes	No	No	Yes	No	Single	No	Yes	Secondary	>=1,000 to <10,000	No
Male	25 - 35	No, never smoked cigarrttes	No	No	No	No	Married	No	No	Primary	>=1,000 to <10,000	No
Female	25 - 35	No, never smoked cigarrttes	No	No	No	No	Single	No	No	Secondary	>=1,000 to <10,000	No
Male	18 - 24	No, never smoked cigarrttes	No	No	Yes	Yes	Single	Yes	Yes	College/University	>=1,000 to <10,000	No
Female	36 - 45	No, never smoked cigarrttes	No	No	No	No	Married	No	No	Secondary	>=1,000 to <10,000	No
Female	36 - 45	No, never smoked cigarrttes	No	No	No	No	Married	Yes	Yes	Secondary	>=1,000 to <10,000	No
Female	36 - 45	No, never smoked cigarrttes	No	No	Yes	No	Married	No	Yes	Primary	>20,000	No
Male	46+	No, never smoked cigarrttes	No	No	No	No	Married	No	No	Primary	>=1,000 to <10,000	Yes
Female	18 - 24	No, never smoked cigarrttes	No	No	No	No	Married	No	No	Primary	>=1,000 to <10,000	No
Female	18 - 24	No, never smoked cigarrttes	No	No	No	No	Married	No	No	Secondary	>=1,000 to <10,000	No
Male	25 - 35	No, never smoked cigarrttes	No	No	No	No	Single	No	No	Secondary	>=10,000 to <20,000	No
Male	46+	Yes, regulary in the past	Yes	Yes	Yes	Yes	Married	Yes	Yes	Secondary	>20,000	No
Male	36 - 45	No, never smoked cigarrttes	No	No	No	No	Married	No	No	Primary	>=10,000 to <20,000	No
Male	25 - 35	Yes, regulary in the past	Yes	No	Yes	No	Married	No	Yes	Primary	>=10,000 to <20,000	No
Female	46+	No, never smoked cigarrttes	No	No	No	No	Married	No	No	Primary	>=1,000 to <10,000	Yes
Female	18 - 24	No, never smoked cigarrttes	No	No	No	No	Married	No	No	Secondary	>=1,000 to <10,000	No
Male	18 - 24	No, never smoked cigarrttes	Yes	No	Yes	No	Single	Yes	Yes	Secondary	>=1,000 to <10,000	No
Male	46+	Yes, regularly now	Yes	Yes	Yes	Yes	Married	Yes	Yes	Secondary	>=1,000 to <10,000	No
Male	36 - 45	No, never smoked cigarrttes	No	No	Yes	No	Married	Yes	Yes	Primary	>=1,000 to <10,000	No
Male	18 - 24	Yes, occassionaly	Yes	No	Yes	Yes	Single	Yes	Yes	College/University	>20,000	No
Male	18 - 24	No, never smoked cigarrttes	No	No	Yes	No	Single	No	Yes	Secondary	>20,000	No
Female	25 - 35	No, never smoked cigarrttes	No	No	Yes	No	Married	No	Yes	Primary	<1000	No
Female	18 - 24	No, never smoked cigarrttes	No	No	Yes	No	Married	No	Yes	Secondary	>=1,000 to <10,000	No
Male	46+	Yes, regularly now	Yes	Yes	Yes	Yes	Married	Yes	Yes	Secondary	>20,000	No
Female	25 - 35	No, never smoked cigarrttes	No	No	No	No	Married	No	No	Primary	>=10,000 to <20,000	No
Male	25 - 35	No, never smoked cigarrttes	No	No	Yes	No	Married	No	Yes	Primary	>=1,000 to <10,000	No
Female	46+	No, never smoked cigarrttes	No	No	Yes	No	Separated/Divorced	No	Yes	Primary	>=1,000 to <10,000	Yes
Male	25 - 35	Yes, regulary in the past	Yes	No	Yes	No	Single	No	Yes	Secondary	>=10,000 to <20,000	No
Male	18 - 24	Yes, once or twice only	Yes	Yes	Yes	Yes	Single	Yes	Yes	Secondary	>20,000	Yes
Female	25 - 35	No, never smoked cigarrttes	No	No	Yes	Yes	Married	Yes	Yes	Primary	>=10,000 to <20,000	No
Male	18 - 24	No, never smoked cigarrttes	No	No	Yes	Yes	Single	Yes	Yes	Secondary	>=1,000 to <10,000	No
	25 - 35	Yes, regularly now	Yes	Yes	Yes	Yes	Married	Yes	Yes	Secondary	>=1,000 to <10,000	No
Female	36 - 45	No, never smoked cigarrttes	No	No	Yes	No	Married	No	Yes	Primary	>=1,000 to <10,000	No
Female	46+	No, never smoked cigarrttes	No	No	No	No	Married	No	No	Primary	>=1,000 to <10,000	Yes
Male	25 - 35	Yes, regularly now	Yes	Yes	Yes	No	Widowed/Widower	Yes	Yes	Primary	>=1,000 to <10,000	No
Female	36 - 45	No, never smoked cigarrttes	No	No	No	No	Married	No	No	Primary	>=1,000 to <10,000	No
Female	25 - 35	No, never smoked cigarrttes	No	No	Yes	No	Married	No	Yes	Primary	>=1,000 to <10,000	No
Female	36 - 45	No, never smoked cigarrttes	No	No	No	No	Separated/Divorced	No	No	Secondary	<1000	No
Female	25 - 35	No, never smoked cigarrttes	No	No	No	No	Separated/Divorced	No	No	Secondary	>=10,000 to <20,000	No
Female	25 - 35	No, never smoked cigarrttes	No	No	Yes	Yes	Married	Yes	Yes	College/University	>20,000	No
Female	46+	No, never smoked cigarrttes	No	No	No	No	Single	No	No	Primary	>=1,000 to <10,000	No
Male	18 - 24	No, never smoked cigarrttes	No	No	Yes	Yes	Single	Yes	Yes	College/University	>20,000	No
Female	46+	No, never smoked cigarrttes	No	No	No	No	Married	No	No	Primary	>=1,000 to <10,000	No
Male	25 - 35	No, never smoked cigarrttes	No	No	No	No	Married	No	No	Secondary	>=1,000 to <10,000	No
Female	25 - 35	No, never smoked cigarrttes	No	No	No	No	Married	No	No	Secondary	>=1,000 to <10,000	No
Male	36 - 45	No, never smoked cigarrttes	No	No	Yes	No	Married	No	Yes	Primary	>20,000	No
Male	36 - 45	No, never smoked cigarrttes	No	No	Yes	Yes	Married	Yes	Yes	College/University	>20,000	No
Female	36 - 45	Yes, regulary in the past	Yes	No	Yes	No	Separated/Divorced	No	Yes	Secondary	>=1,000 to <10,000	No
Male	25 - 35	Yes, regularly now	Yes	Yes	Yes	Yes	Married	Yes	Yes	Secondary	>=10,000 to <20,000	No
Female	25 - 35	No, never smoked cigarrttes	No	No	Yes	Yes	Married	Yes	Yes	College/University	>20,000	No
Female	46+	No, never smoked cigarrttes	No	No	No	No	Separated/Divorced	No	No	Primary	>=1,000 to <10,000	Yes
Male	46+	No, never smoked cigarrttes	No	No	No	No	Married	No	No	College/University	>20,000	No
Male	46+	Yes, regulary in the past	Yes	No	Yes	No	Separated/Divorced	No	Yes	Primary	>=1,000 to <10,000	No
Male	46+	Yes, regulary in the past	Yes	No	Yes	No	Married	No	Yes	Secondary	>=10,000 to <20,000	No
Male	25 - 35	Yes, regularly now	Yes	Yes	Yes	Yes	Married	Yes	Yes	Primary	>=1,000 to <10,000	No
Female	36 - 45	No, never smoked cigarrttes	No	No	Yes	No	Single	No	Yes	College/University	>20,000	No
Female	18 - 24	No, never smoked cigarrttes	No	No	No	No	Single	No	Yes	Secondary	>=1,000 to <10,000	No
Female	36 - 45	Yes, once or twice only	Yes	Yes	Yes	Yes	Married	Yes	Yes	Primary	>=1,000 to <10,000	No
Female	25 - 35	No, never smoked cigarrttes	No	No	Yes	Yes	Married	Yes	Yes	Secondary	>=1,000 to <10,000	No
Male	46+	Yes, regulary in the past	Yes	No	Yes	No	Married	No	Yes	Primary	<1000	No
Male	36 - 45	Yes, occassionaly	Yes	Yes	Yes	Yes	Widowed/Widower	Yes	Yes	Primary	>=1,000 to <10,000	No
Male	36 - 45	Yes, regularly now	Yes	Yes	Yes	No	Married	Yes	Yes	Secondary	>=10,000 to <20,000	No
Female	46+	No, never smoked cigarrttes	No	No	No	No	Married	No	No	Primary	>=1,000 to <10,000	No
Male	46+	No, never smoked cigarrttes	No	No	No	No	Married	No	No	Secondary	>20,000	No
Female	46+	No, never smoked cigarrttes	No	No	No	No	Widowed/Widower	No	No	Primary	<1000	No
Male	46+	Yes, regularly now	Yes	Yes	Yes	No	Married	Yes	Yes	Primary	<1000	No
Female	25 - 35	No, never smoked cigarrttes	No	No	No	No	Married	No	No	Primary	<1000	No
Female	18 - 24	No, never smoked cigarrttes	No	No	No	No	Single	No	No	College/University	>=1,000 to <10,000	No
Female	25 - 35	No, never smoked cigarrttes	No	No	No	No	Married	No	No	Secondary	>=1,000 to <10,000	No
Male	46+	No, never smoked cigarrttes	Yes	No	Yes	Yes	Married	Yes	Yes	Primary	>=1,000 to <10,000	No
Female	46+	No, never smoked cigarrttes	No	No	No	No	Married	No	No	Primary	>=1,000 to <10,000	No
Female	46+	No, never smoked cigarrttes	No	No	Yes	No	Separated/Divorced	No	Yes	Primary	<1000	No
Male	25 - 35	Yes, regularly now	Yes	Yes	No	No	Married	Yes	Yes	Primary	>=1,000 to <10,000	No
Female	18 - 24	No, never smoked cigarrttes	No	No	No	No	Married	No	No	Primary	<1000	No
Female	46+	No, never smoked cigarrttes	No	No	No	No	Single	No	No	Primary	>=1,000 to <10,000	No
Male	25 - 35	No, never smoked cigarrttes	No	No	Yes	Yes	Married	Yes	Yes	College/University	>20,000	Yes
Female	36 - 45	Yes, once or twice only	Yes	No	Yes	No	Single	No	Yes	College/University	>20,000	No
Female	36 - 45	No, never smoked cigarrttes	No	No	No	No	Married	No	No	Secondary	>=1,000 to <10,000	No
Female	36 - 45	No, never smoked cigarrttes	No	No	No	No	Married	No	No	Secondary	>=10,000 to <20,000	No
Male	18 - 24	No, never smoked cigarrttes	No	No	No	No	Single	No	No	College/University	>20,000	No
Male	18 - 24	No, never smoked cigarrttes	No	No	No	No	Married	No	No	College/University	>20,000	No
Female	18 - 24	No, never smoked cigarrttes	No	No	Yes	No	Single	No	Yes	Primary	>=1,000 to <10,000	No
Male	46+	Yes, regulary in the past	Yes	Yes	Yes	Yes	Married	Yes	Yes	College/University	>20,000	No
Female	36 - 45	No, never smoked cigarrttes	No	No	No	No	Married	No	No	Primary	>=1,000 to <10,000	No
Male	36 - 45	No, never smoked cigarrttes	No	No	Yes	Yes	Married	Yes	Yes	College/University	>20,000	No
Female	25 - 35	No, never smoked cigarrttes	No	No	Yes	Yes	Married	Yes	Yes	College/University	>20,000	No
Female	25 - 35	No, never smoked cigarrttes	No	No	Yes	Yes	Single	Yes	Yes	College/University	>20,000	No
Male	36 - 45	Yes, once or twice only	Yes	No	Yes	Yes	Married	Yes	Yes	Secondary	>=1,000 to <10,000	No
Female	18 - 24	No, never smoked cigarrttes	No	No	No	No	Single	No	No	Primary	>=1,000 to <10,000	No
Female	25 - 35	No, never smoked cigarrttes	No	No	No	No	Married	No	No	College/University	>20,000	No
Female	25 - 35	Yes, once or twice only	Yes	No	Yes	Yes	Married	Yes	Yes	Secondary	<1000	No
Female	25 - 35	No, never smoked cigarrttes	No	No	Yes	No	Single	No	Yes	College/University	>=1,000 to <10,000	No
Female	46+	No, never smoked cigarrttes	No	No	Yes	No	Widowed/Widower	No	Yes	Primary	>=1,000 to <10,000	No
Male	18 - 24	Yes, regulary in the past	Yes	No	Yes	Yes	Single	Yes	Yes	Secondary	>=10,000 to <20,000	No
Female	36 - 45	No, never smoked cigarrttes	No	No	No	No	Married	No	No	Secondary	>=1,000 to <10,000	No
Female	25 - 35	No, never smoked cigarrttes	No	No	Yes	No	Single	No	Yes	Secondary	>=10,000 to <20,000	No
Female	25 - 35	No, never smoked cigarrttes	No	No	No	No	Married	No	No	Primary	<1000	No
Female	36 - 45	No, never smoked cigarrttes	No	No	No	No	Married	No	No	Secondary	>=1,000 to <10,000	No
Male	25 - 35	No, never smoked cigarrttes	Yes	No	Yes	Yes	Married	Yes	Yes	Secondary	>=1,000 to <10,000	No
Male	46+	Yes, regulary in the past	Yes	No	Yes	No	Single	No	Yes	Primary	>=1,000 to <10,000	No
Male	46+	Yes, regulary in the past	Yes	No	Yes	No	Married	No	Yes	Secondary	>20,000	No
Female	18 - 24	No, never smoked cigarrttes	No	No	No	No	Single	No	No	Secondary	>=1,000 to <10,000	No
Female	25 - 35	No, never smoked cigarrttes	No	No	Yes	Yes	Married	Yes	Yes	Primary	>=1,000 to <10,000	No
Male	36 - 45	Yes, regularly now	Yes	Yes	No	No	Married	Yes	Yes	Primary	>=1,000 to <10,000	No
Male	25 - 35	Yes, regularly now	Yes	Yes	Yes	Yes	Single	Yes	Yes	Primary	>=1,000 to <10,000	No
Male	25 - 35	No, never smoked cigarrttes	No	No	No	No	Married	No	No	Primary	>=10,000 to <20,000	No
Female	46+	No, never smoked cigarrttes	No	No	No	No	Single	No	No	Secondary	>=1,000 to <10,000	No
Female	46+	No, never smoked cigarrttes	No	No	Yes	No	Widowed/Widower	No	Yes	Primary	<1000	No
Female	18 - 24	No, never smoked cigarrttes	No	No	No	No	Single	No	No	Primary	>=1,000 to <10,000	No
Female	25 - 35	No, never smoked cigarrttes	No	No	No	No	Separated/Divorced	No	No	Primary	>=1,000 to <10,000	Yes
Male	36 - 45	No, never smoked cigarrttes	No	No	No	No	Married	No	No	Primary	>=1,000 to <10,000	No
Male	25 - 35	No, never smoked cigarrttes	No	No	Yes	Yes	Married	Yes	Yes	Secondary	>=1,000 to <10,000	No
Female	36 - 45	No, never smoked cigarrttes	No	No	Yes	No	Married	No	Yes	College/University	>=10,000 to <20,000	No
Female	25 - 35	No, never smoked cigarrttes	No	No	No	No	Married	No	No	College/University	>=1,000 to <10,000	No
Female	18 - 24	No, never smoked cigarrttes	No	No	No	No	Married	No	No	Primary	>20,000	No
Female	46+	No, never smoked cigarrttes	No	No	No	No	Married	No	No	Secondary	>=10,000 to <20,000	No
Male	46+	Yes, regulary in the past	Yes	No	Yes	No	Married	No	Yes	Primary	<1000	No
Female	25 - 35	No, never smoked cigarrttes	No	No	No	No	Married	No	No	Secondary	>=10,000 to <20,000	Yes
Female	25 - 35	No, never smoked cigarrttes	No	No	No	No	Married	No	No	Primary	<1000	No
Female	46+	No, never smoked cigarrttes	No	No	Yes	Yes	Separated/Divorced	Yes	Yes	Primary	<1000	Yes
Female	36 - 45	No, never smoked cigarrttes	No	No	No	No	Separated/Divorced	No	No	Primary	>=1,000 to <10,000	No
Female	36 - 45	No, never smoked cigarrttes	No	No	No	No	Married	No	No	Secondary	>=1,000 to <10,000	No
Female	25 - 35	No, never smoked cigarrttes	No	No	No	No	Married	No	No	Secondary	<1000	No
Female	36 - 45	No, never smoked cigarrttes	No	No	No	No	Single	No	No	Primary	>=10,000 to <20,000	No
Male	36 - 45	Yes, regulary in the past	Yes	No	Yes	Yes	Separated/Divorced	Yes	Yes	Secondary	>=10,000 to <20,000	No
Female	18 - 24	No, never smoked cigarrttes	No	No	No	No	Married	No	No	Secondary	>=1,000 to <10,000	No
Male	36 - 45	Yes, regulary in the past	Yes	No	No	No	Married	No	Yes	Primary	>=1,000 to <10,000	No
Male	25 - 35	Yes, once or twice only	Yes	No	No	No	Married	No	Yes	Secondary	>=10,000 to <20,000	No
Male	18 - 24	No, never smoked cigarrttes	No	No	Yes	No	Single	No	Yes	Secondary	>=10,000 to <20,000	No
Male	18 - 24	No, never smoked cigarrttes	Yes	No	No	No	Single	Yes	Yes	Secondary	>=10,000 to <20,000	No
Female	18 - 24	No, never smoked cigarrttes	No	No	Yes	No	Married	No	Yes	College/University	>20,000	No
Male	18 - 24	No, never smoked cigarrttes	No	No	Yes	No	Single	Yes	Yes	College/University	>=1,000 to <10,000	No
Female	36 - 45	No, never smoked cigarrttes	No	No	No	No	Married	No	No	Primary	>=1,000 to <10,000	No
Male	25 - 35	No, never smoked cigarrttes	No	No	Yes	No	Single	No	Yes	Primary	>=10,000 to <20,000	No
Female	18 - 24	No, never smoked cigarrttes	No	No	Yes	Yes	Single	Yes	Yes	College/University	>=1,000 to <10,000	No
Male	25 - 35	No, never smoked cigarrttes	No	No	Yes	No	Single	No	Yes	College/University	>20,000	No
Male	36 - 45	No, never smoked cigarrttes	No	No	Yes	No	Married	No	Yes	College/University	>=1,000 to <10,000	No
Female	25 - 35	No, never smoked cigarrttes	No	No	No	No	Married	No	No	Secondary	>=1,000 to <10,000	No
Female	25 - 35	No, never smoked cigarrttes	No	No	Yes	Yes	Married	Yes	Yes	Secondary	>=10,000 to <20,000	No
Male	36 - 45	Yes, once or twice only	Yes	Yes	Yes	No	Married	Yes	Yes	College/University	>20,000	No
Male	25 - 35	No, never smoked cigarrttes	No	No	No	No	Married	No	No	Secondary	>=10,000 to <20,000	No
Female	25 - 35	No, never smoked cigarrttes	No	No	No	No	Married	No	No	Secondary	>=1,000 to <10,000	No
Female	36 - 45	No, never smoked cigarrttes	No	No	No	No	Married	No	No	Primary	>=1,000 to <10,000	No
Female	18 - 24	No, never smoked cigarrttes	No	No	Yes	Yes	Married	Yes	Yes	Secondary	>=1,000 to <10,000	No
Female	18 - 24	No, never smoked cigarrttes	No	No	No	No	Married	No	No	Primary	>=1,000 to <10,000	No
Female	36 - 45	No, never smoked cigarrttes	No	No	Yes	No	Separated/Divorced	No	Yes	Secondary	>=10,000 to <20,000	No
Female	18 - 24	No, never smoked cigarrttes	No	No	No	No	Married	No	No	Primary	<1000	No
Female	18 - 24	No, never smoked cigarrttes	No	No	Yes	No	Married	No	Yes	Secondary	>=10,000 to <20,000	No
Male	36 - 45	Yes, occassionaly	Yes	Yes	Yes	Yes	Married	Yes	Yes	Secondary	>=10,000 to <20,000	No
Female	25 - 35	No, never smoked cigarrttes	No	No	No	No	Single	No	No	College/University	>=1,000 to <10,000	No
Male	36 - 45	Yes, regularly now	Yes	Yes	Yes	Yes	Married	Yes	Yes	Primary	>=10,000 to <20,000	No
Female	25 - 35	No, never smoked cigarrttes	No	No	No	No	Married	No	No	Secondary	>20,000	No
Female	25 - 35	No, never smoked cigarrttes	No	No	No	No	Single	No	No	Secondary	>=10,000 to <20,000	No
Female	25 - 35	No, never smoked cigarrttes	No	No	No	No	Married	No	No	Secondary	>20,000	No
Female	25 - 35	No, never smoked cigarrttes	No	No	No	No	Married	No	No	Secondary	<1000	No
Female	25 - 35	No, never smoked cigarrttes	No	No	Yes	No	Married	No	Yes	College/University	>20,000	No
Female	36 - 45	No, never smoked cigarrttes	No	No	No	No	Single	No	No	Primary	>=1,000 to <10,000	No
Female	36 - 45	No, never smoked cigarrttes	No	No	Yes	No	Married	No	Yes	Primary	>=10,000 to <20,000	No
Female	36 - 45	No, never smoked cigarrttes	No	No	No	No	Married	No	No	Secondary	>=10,000 to <20,000	Yes
Female	25 - 35	No, never smoked cigarrttes	No	No	No	No	Single	No	No	College/University	>=1,000 to <10,000	No
Female	46+	No, never smoked cigarrttes	No	No	Yes	No	Separated/Divorced	No	Yes	College/University	>20,000	No
Male	25 - 35	Yes, regularly now	Yes	Yes	Yes	No	Married	Yes	Yes	Primary	>=10,000 to <20,000	No
Female	25 - 35	No, never smoked cigarrttes	No	No	No	No	Married	No	No	College/University	>20,000	No
Male	36 - 45	Yes, once or twice only	Yes	Yes	Yes	Yes	Married	Yes	Yes	College/University	>20,000	No
Female	36 - 45	No, never smoked cigarrttes	Yes	No	Yes	No	Married	No	Yes	College/University	>20,000	No
Female	25 - 35	No, never smoked cigarrttes	No	No	No	No	Single	No	No	Primary	>=1,000 to <10,000	No
Female	25 - 35	No, never smoked cigarrttes	No	No	Yes	Yes	Married	Yes	Yes	Primary	>=1,000 to <10,000	No
Male	25 - 35	Yes, once or twice only	Yes	No	Yes	Yes	Married	Yes	Yes	Secondary	>20,000	No
Female	18 - 24	No, never smoked cigarrttes	No	No	No	No	Single	No	No	Secondary	>=1,000 to <10,000	No
Female	18 - 24	No, never smoked cigarrttes	No	No	No	No	Single	No	No	College/University	<1000	No
Female	25 - 35	No, never smoked cigarrttes	No	No	No	No	Married	No	No	Secondary	>=1,000 to <10,000	No
Male	25 - 35	No, never smoked cigarrttes	No	No	No	No	Married	No	No	Secondary	>20,000	No
Male	18 - 24	No, never smoked cigarrttes	No	No	Yes	Yes	Single	Yes	Yes	Secondary	>=10,000 to <20,000	No
Female	25 - 35	No, never smoked cigarrttes	No	No	No	No	Married	No	No	Secondary	>=1,000 to <10,000	No
Female	25 - 35	No, never smoked cigarrttes	No	No	Yes	Yes	Married	Yes	Yes	Primary	>20,000	No
Female	25 - 35	No, never smoked cigarrttes	No	No	Yes	Yes	Married	Yes	Yes	Secondary	>=10,000 to <20,000	No
Female	25 - 35	No, never smoked cigarrttes	No	No	No	No	Single	No	No	Primary	>=1,000 to <10,000	No
Female	18 - 24	No, never smoked cigarrttes	No	No	No	No	Married	No	No	Secondary	>20,000	No
Female	36 - 45	No, never smoked cigarrttes	No	No	No	No	Married	No	No	Secondary	>=1,000 to <10,000	No
Female	25 - 35	No, never smoked cigarrttes	No	No	No	No	Married	No	No	Secondary	>=10,000 to <20,000	No
Female	18 - 24	No, never smoked cigarrttes	No	No	Yes	Yes	Married	Yes	Yes	College/University	>=10,000 to <20,000	No
Female	18 - 24	No, never smoked cigarrttes	No	No	No	No	Single	No	No	College/University	>=1,000 to <10,000	No
Female	25 - 35	Yes, occassionaly	Yes	No	Yes	No	Single	No	Yes	College/University	>20,000	No
Female	25 - 35	No, never smoked cigarrttes	No	No	No	No	Married	No	No	Primary	<1000	No
Female	25 - 35	No, never smoked cigarrttes	No	No	No	No	Married	No	No	Secondary	>=1,000 to <10,000	No
Female	25 - 35	No, never smoked cigarrttes	No	No	No	No	Married	No	No	Secondary	>=10,000 to <20,000	No
Male	46+	Yes, regulary in the past	Yes	No	Yes	No	Married	No	Yes	Primary	<1000	No
Male	25 - 35	Yes, regularly now	Yes	Yes	Yes	Yes	Single	Yes	Yes	College/University	>20,000	No
Female	18 - 24	No, never smoked cigarrttes	No	No	No	No	Separated/Divorced	No	No	Secondary	>=1,000 to <10,000	No
Male	18 - 24	No, never smoked cigarrttes	No	No	No	No	Single	No	No	Primary	<1000	No
Female	18 - 24	No, never smoked cigarrttes	No	No	Yes	No	Single	No	Yes	College/University	>=1,000 to <10,000	No
Female	36 - 45	No, never smoked cigarrttes	No	No	No	No	Married	No	No	Primary	>=1,000 to <10,000	No
Female	25 - 35	No, never smoked cigarrttes	Yes	No	Yes	No	Married	No	Yes	Primary	>=1,000 to <10,000	Yes
Female	25 - 35	No, never smoked cigarrttes	No	No	Yes	No	Separated/Divorced	No	Yes	Primary	>=1,000 to <10,000	No
Female	36 - 45	No, never smoked cigarrttes	No	No	Yes	No	Single	No	Yes	Primary	>=1,000 to <10,000	No
Male	46+	Yes, regularly now	Yes	Yes	Yes	Yes	Married	Yes	Yes	Secondary	>20,000	No
Female	36 - 45	No, never smoked cigarrttes	No	No	Yes	No	Separated/Divorced	No	Yes	Secondary	>20,000	No
Male	36 - 45	Yes, regulary in the past	Yes	No	Yes	No	Married	No	Yes	Secondary	>=1,000 to <10,000	No
Female	25 - 35	No, never smoked cigarrttes	No	No	No	No	Single	No	No	Primary	>=1,000 to <10,000	No
Male	36 - 45	Yes, regularly now	Yes	Yes	Yes	Yes	Single	Yes	Yes	Secondary	>=1,000 to <10,000	No
Female	18 - 24	No, never smoked cigarrttes	No	No	No	No	Single	No	No	Primary	<1000	No
Male	25 - 35	Yes, once or twice only	Yes	No	No	No	Married	No	Yes	College/University	>20,000	No
Female	25 - 35	No, never smoked cigarrttes	No	No	No	No	Married	No	No	Primary	>=1,000 to <10,000	No
Female	25 - 35	No, never smoked cigarrttes	No	No	Yes	No	Married	No	Yes	Secondary	>=1,000 to <10,000	No
Female	25 - 35	No, never smoked cigarrttes	No	No	No	No	Married	No	No	Primary	>=1,000 to <10,000	No
Female	25 - 35	No, never smoked cigarrttes	No	No	No	No	Married	No	No	Primary	<1000	No
Female	46+	No, never smoked cigarrttes	No	No	No	No	Married	No	No	Secondary	>=1,000 to <10,000	No
Female	36 - 45	No, never smoked cigarrttes	No	No	No	No	Single	No	No	Primary	>20,000	No
Male	36 - 45	Yes, regularly now	Yes	Yes	Yes	Yes	Married	Yes	Yes	Primary	<1000	No
Female	18 - 24	Yes, once or twice only	Yes	No	Yes	No	Single	No	Yes	Secondary	>=1,000 to <10,000	No
Female	18 - 24	No, never smoked cigarrttes	No	No	Yes	Yes	Married	Yes	Yes	Primary	<1000	No
Male	36 - 45	Yes, regularly now	Yes	Yes	Yes	Yes	Widowed/Widower	Yes	Yes	Primary	>=1,000 to <10,000	No
Male	36 - 45	Yes, regularly now	Yes	Yes	Yes	Yes	Separated/Divorced	Yes	Yes	Primary	<1000	Yes
Female	18 - 24	No, never smoked cigarrttes	No	No	No	No	Married	No	No	Primary	>=1,000 to <10,000	No
Male	25 - 35	Yes, once or twice only	Yes	No	Yes	No	Married	No	Yes	Primary	>=10,000 to <20,000	No
Female	25 - 35	No, never smoked cigarrttes	No	No	No	No	Married	No	No	Secondary	>=10,000 to <20,000	No
Male	25 - 35	Yes, regulary in the past	Yes	No	Yes	No	Separated/Divorced	No	Yes	Primary	>=10,000 to <20,000	No
Female	18 - 24	No, never smoked cigarrttes	No	No	No	No	Married	No	No	Primary	>=1,000 to <10,000	No
Male	36 - 45	Yes, regulary in the past	Yes	Yes	Yes	No	Married	Yes	Yes	Primary	>=1,000 to <10,000	No
Male	25 - 35	No, never smoked cigarrttes	No	No	Yes	No	Single	No	Yes	Primary	>=10,000 to <20,000	No
Male	25 - 35	Yes, once or twice only	Yes	No	Yes	No	Married	No	Yes	Primary	>=10,000 to <20,000	No
Female	18 - 24	No, never smoked cigarrttes	No	No	No	No	Married	No	No	Secondary	>=10,000 to <20,000	No
Male	46+	Yes, regularly now	Yes	Yes	Yes	Yes	Married	Yes	Yes	Primary	>=1,000 to <10,000	No
Female	18 - 24	No, never smoked cigarrttes	No	No	Yes	No	Married	No	Yes	Secondary	>=1,000 to <10,000	No
Male	18 - 24	No, never smoked cigarrttes	No	No	Yes	No	Married	No	Yes	Secondary	>=10,000 to <20,000	No
Female	18 - 24	No, never smoked cigarrttes	No	No	Yes	No	Married	No	Yes	Secondary	>=1,000 to <10,000	No
Male	25 - 35	No, never smoked cigarrttes	No	No	No	No	Single	No	No	College/University	>=1,000 to <10,000	No
Female	18 - 24	No, never smoked cigarrttes	No	No	No	No	Single	No	No	Secondary	>20,000	No
Female	18 - 24	No, never smoked cigarrttes	No	No	Yes	No	Married	No	Yes	Primary	>=1,000 to <10,000	No
Male	25 - 35	No, never smoked cigarrttes	No	No	Yes	No	Single	No	Yes	Primary	>=10,000 to <20,000	No
Female	25 - 35	No, never smoked cigarrttes	No	No	No	No	Widowed/Widower	No	No	Secondary	>=1,000 to <10,000	No
Male	36 - 45	No, never smoked cigarrttes	No	No	No	No	Married	No	No	College/University	>20,000	No
Male	46+	No, never smoked cigarrttes	No	No	Yes	Yes	Widowed/Widower	Yes	Yes	College/University	<1000	Yes
Female	25 - 35	No, never smoked cigarrttes	No	No	No	No	Married	No	No	College/University	<1000	No
Male	25 - 35	No, never smoked cigarrttes	No	No	Yes	Yes	Married	Yes	Yes	Primary	>=10,000 to <20,000	No
Male	25 - 35	Yes, regulary in the past	Yes	No	Yes	No	Single	Yes	Yes	Primary	>=1,000 to <10,000	No
Male	25 - 35	No, never smoked cigarrttes	No	No	Yes	No	Married	Yes	Yes	Secondary	>20,000	No
Male	18 - 24	No, never smoked cigarrttes	No	No	Yes	No	Single	No	Yes	Secondary	>=1,000 to <10,000	No
Male	46+	Yes, regulary in the past	Yes	Yes	Yes	No	Married	Yes	Yes	Secondary	>20,000	No
Female	36 - 45	No, never smoked cigarrttes	No	No	Yes	No	Married	No	Yes	Secondary	>=10,000 to <20,000	No
Male	46+	Yes, regulary in the past	Yes	No	Yes	No	Married	No	Yes	Secondary	>=10,000 to <20,000	No
Female	25 - 35	No, never smoked cigarrttes	No	No	Yes	No	Single	No	Yes	Secondary	>=10,000 to <20,000	Yes
Male	36 - 45	No, never smoked cigarrttes	No	No	No	No	Married	No	No	Secondary	>20,000	No
Female	36 - 45	No, never smoked cigarrttes	No	No	Yes	Yes	Widowed/Widower	Yes	Yes	Secondary	>=1,000 to <10,000	No
Male	25 - 35	Yes, occassionaly	Yes	No	Yes	Yes	Married	Yes	Yes	Secondary	>20,000	No
Male	25 - 35	Yes, regulary in the past	Yes	Yes	Yes	Yes	Married	Yes	Yes	College/University	>=1,000 to <10,000	No
Male	36 - 45	Yes, regularly now	Yes	Yes	Yes	Yes	Married	Yes	Yes	Primary	>=1,000 to <10,000	No
Male	36 - 45	Yes, regulary in the past	Yes	No	Yes	No	Married	No	Yes	College/University	>20,000	No
Female	18 - 24	No, never smoked cigarrttes	No	No	Yes	Yes	Single	Yes	Yes	Primary	>=1,000 to <10,000	No
Male	36 - 45	No, never smoked cigarrttes	No	No	Yes	No	Married	No	Yes	College/University	>=1,000 to <10,000	No
Male	46+	Yes, once or twice only	Yes	No	Yes	No	Married	No	Yes	Primary	>=1,000 to <10,000	No
Female	18 - 24	No, never smoked cigarrttes	No	No	No	No	Single	No	No	College/University	>20,000	No
Female	18 - 24	No, never smoked cigarrttes	No	No	No	No	Married	No	No	Secondary	>=1,000 to <10,000	No
Female	25 - 35	No, never smoked cigarrttes	No	No	No	No	Married	No	No	Secondary	>=10,000 to <20,000	No
Male	25 - 35	Yes, occassionaly	Yes	Yes	Yes	Yes	Single	Yes	Yes	Secondary	>=10,000 to <20,000	No
Female	18 - 24	No, never smoked cigarrttes	No	No	No	No	Married	No	No	Secondary	>=1,000 to <10,000	No
Female	18 - 24	No, never smoked cigarrttes	No	No	Yes	No	Married	No	Yes	College/University	>=10,000 to <20,000	No
Male	18 - 24	No, never smoked cigarrttes	No	No	Yes	No	Single	No	Yes	College/University	>=10,000 to <20,000	No
Male	18 - 24	Yes, regulary in the past	Yes	Yes	No	No	Single	Yes	Yes	Secondary	>=1,000 to <10,000	No
Male	46+	No, never smoked cigarrttes	No	No	No	No	Married	No	No	College/University	>=10,000 to <20,000	No
Male	25 - 35	No, never smoked cigarrttes	No	No	No	No	Single	No	No	College/University	>=1,000 to <10,000	No
Female	25 - 35	No, never smoked cigarrttes	No	No	No	No	Married	No	No	Secondary	>=1,000 to <10,000	No
Male	25 - 35	No, never smoked cigarrttes	Yes	No	Yes	Yes	Single	Yes	Yes	Primary	>20,000	No
Male	46+	No, never smoked cigarrttes	No	No	No	No	Married	No	No	Secondary	>=10,000 to <20,000	No
Female	46+	No, never smoked cigarrttes	No	No	Yes	No	Married	No	Yes	College/University	>20,000	No
Female	18 - 24	No, never smoked cigarrttes	No	No	Yes	No	Single	No	Yes	Secondary	>=10,000 to <20,000	No
Female	36 - 45	No, never smoked cigarrttes	No	No	Yes	Yes	Married	Yes	Yes	Secondary	>=10,000 to <20,000	No
Female	18 - 24	No, never smoked cigarrttes	No	No	Yes	No	Married	No	Yes	Primary	>=1,000 to <10,000	No
Male	25 - 35	No, never smoked cigarrttes	No	No	Yes	No	Married	Yes	Yes	Primary	>=1,000 to <10,000	No
Female	18 - 24	No, never smoked cigarrttes	No	No	No	No	Married	No	No	Secondary	>=10,000 to <20,000	No
Male	36 - 45	Yes, regularly now	Yes	Yes	Yes	Yes	Married	Yes	Yes	Secondary	>=10,000 to <20,000	No
Female	18 - 24	No, never smoked cigarrttes	No	No	No	No	Married	No	No	Secondary	>=1,000 to <10,000	No
Female	18 - 24	No, never smoked cigarrttes	No	No	Yes	No	Married	No	Yes	College/University	>=10,000 to <20,000	No
Male	25 - 35	No, never smoked cigarrttes	No	No	No	No	Married	No	No	Primary	>=10,000 to <20,000	No
Female	25 - 35	No, never smoked cigarrttes	No	No	Yes	No	Married	No	Yes	Primary	<1000	No
Female	36 - 45	No, never smoked cigarrttes	No	No	No	No	Single	No	No	Primary	<1000	No
Female	25 - 35	No, never smoked cigarrttes	No	No	No	No	Married	No	No	College/University	<1000	No
Female	25 - 35	No, never smoked cigarrttes	No	No	Yes	No	Married	No	Yes	Primary	<1000	No
Female	46+	No, never smoked cigarrttes	No	No	No	No	Widowed/Widower	No	No	Primary	<1000	No
Female	25 - 35	No, never smoked cigarrttes	No	No	No	No	Single	No	No	Primary	>=1,000 to <10,000	No
Female	46+	No, never smoked cigarrttes	No	No	No	No	Separated/Divorced	No	No	Primary	>=1,000 to <10,000	No
Male	36 - 45	Yes, regularly now	Yes	Yes	Yes	Yes	Married	Yes	Yes	College/University	>20,000	No
Female	18 - 24	No, never smoked cigarrttes	No	No	No	No	Married	No	No	Secondary	>=1,000 to <10,000	No
Female	46+	Yes, regulary in the past	Yes	No	Yes	No	Widowed/Widower	No	Yes	Primary	>=1,000 to <10,000	No
Female	18 - 24	No, never smoked cigarrttes	No	No	Yes	Yes	Single	Yes	Yes	Secondary	<1000	No
Female	18 - 24	No, never smoked cigarrttes	No	No	Yes	No	Single	No	Yes	Secondary	>=1,000 to <10,000	No
Male	25 - 35	Yes, regularly now	Yes	Yes	Yes	Yes	Married	Yes	Yes	Secondary	>20,000	No
Female	18 - 24	No, never smoked cigarrttes	No	No	No	No	Single	No	No	Secondary	<1000	No
Male	18 - 24	No, never smoked cigarrttes	No	No	Yes	No	Single	No	Yes	Primary	>=1,000 to <10,000	No
Male	46+	No, never smoked cigarrttes	No	No	No	No	Married	No	No	Primary	<1000	No
Male	18 - 24	No, never smoked cigarrttes	No	No	Yes	No	Single	No	Yes	Primary	>=1,000 to <10,000	No
Female	46+	No, never smoked cigarrttes	No	No	Yes	No	Married	No	Yes	Primary	>=1,000 to <10,000	Yes
Female	25 - 35	Yes, once or twice only	Yes	No	Yes	No	Married	No	Yes	Primary	>=1,000 to <10,000	No
Female	18 - 24	No, never smoked cigarrttes	No	No	Yes	No	Single	No	Yes	College/University	>=1,000 to <10,000	No
Male	46+	Yes, occassionaly	Yes	Yes	Yes	No	Married	Yes	Yes	College/University	>20,000	No
Female	36 - 45	No, never smoked cigarrttes	No	No	No	No	Widowed/Widower	No	No	Secondary	>=1,000 to <10,000	No
Male	25 - 35	No, never smoked cigarrttes	No	No	No	No	Married	No	No	Secondary	>=1,000 to <10,000	No
Male	25 - 35	No, never smoked cigarrttes	No	No	No	No	Single	No	No	Primary	>=1,000 to <10,000	No
Male	46+	Yes, regularly now	Yes	Yes	Yes	Yes	Separated/Divorced	Yes	Yes	Secondary	<1000	No
Female	18 - 24	No, never smoked cigarrttes	No	No	No	No	Single	No	No	College/University	>=1,000 to <10,000	No
Male	46+	Yes, regularly now	Yes	Yes	Yes	No	Married	Yes	Yes	Primary	>=1,000 to <10,000	No
Male	46+	Yes, regulary in the past	Yes	No	No	No	Married	No	Yes	Primary	>=1,000 to <10,000	No
Female	25 - 35	No, never smoked cigarrttes	No	No	No	No	Single	No	No	Secondary	<1000	No
Female	18 - 24	No, never smoked cigarrttes	No	No	No	No	Married	No	No	Secondary	>=1,000 to <10,000	No
Male	46+	Yes, regularly now	Yes	Yes	Yes	No	Widowed/Widower	Yes	Yes	Primary	>=1,000 to <10,000	Yes
Male	25 - 35	No, never smoked cigarrttes	No	No	Yes	Yes	Single	Yes	Yes	Secondary	>=10,000 to <20,000	No
Female	25 - 35	No, never smoked cigarrttes	No	No	No	No	Married	No	No	Secondary	>=1,000 to <10,000	No
Female	36 - 45	No, never smoked cigarrttes	No	No	No	No	Married	No	No	Primary	>=10,000 to <20,000	No
Female	25 - 35	No, never smoked cigarrttes	No	No	No	No	Single	No	No	Secondary	>=10,000 to <20,000	No
Female	25 - 35	No, never smoked cigarrttes	No	No	No	No	Married	No	No	Secondary	>=1,000 to <10,000	No
Female	36 - 45	No, never smoked cigarrttes	No	No	No	No	Widowed/Widower	No	No	Primary	>=10,000 to <20,000	No
Male	36 - 45	No, never smoked cigarrttes	Yes	No	Yes	Yes	Married	Yes	Yes	Primary	>=1,000 to <10,000	No
Female	25 - 35	No, never smoked cigarrttes	No	No	No	No	Married	Yes	Yes	Primary	>=1,000 to <10,000	No
Male	36 - 45	Yes, regulary in the past	Yes	No	Yes	No	Married	No	Yes	Primary	>20,000	No
Female	25 - 35	No, never smoked cigarrttes	No	No	No	No	Married	No	No	Primary	>=1,000 to <10,000	No
Female	25 - 35	No, never smoked cigarrttes	No	No	No	No	Married	No	No	Secondary	>=10,000 to <20,000	No
Female	36 - 45	No, never smoked cigarrttes	No	No	No	No	Married	No	No	Secondary	>=10,000 to <20,000	No
Female	25 - 35	No, never smoked cigarrttes	No	No	Yes	No	Single	No	Yes	Primary	>=10,000 to <20,000	No
Female	46+	No, never smoked cigarrttes	No	No	No	No	Married	No	No	Primary	>=1,000 to <10,000	Yes
Female	18 - 24	No, never smoked cigarrttes	No	No	No	No	Married	No	No	Primary	>=1,000 to <10,000	No
Female	36 - 45	No, never smoked cigarrttes	No	No	No	No	Widowed/Widower	No	No	Primary	>=1,000 to <10,000	No
Female	25 - 35	No, never smoked cigarrttes	No	No	No	No	Married	No	No	Secondary	>=1,000 to <10,000	No
Male	36 - 45	No, never smoked cigarrttes	No	No	Yes	No	Single	No	Yes	Secondary	>=1,000 to <10,000	No
Male	25 - 35	No, never smoked cigarrttes	No	No	No	No	Married	No	No	Secondary	>=10,000 to <20,000	No
Male	18 - 24	No, never smoked cigarrttes	Yes	No	Yes	No	Single	Yes	Yes	Primary	>=1,000 to <10,000	No
Female	25 - 35	No, never smoked cigarrttes	No	No	Yes	No	Single	Yes	Yes	Primary	>=1,000 to <10,000	No
Male	36 - 45	Yes, regularly now	Yes	Yes	Yes	Yes	Married	Yes	Yes	Secondary	>=1,000 to <10,000	No
Male	36 - 45	No, never smoked cigarrttes	No	No	Yes	Yes	Married	Yes	Yes	Secondary	>=10,000 to <20,000	No
Female	36 - 45	No, never smoked cigarrttes	No	No	No	No	Married	No	No	Secondary	>=1,000 to <10,000	No
Female	36 - 45	No, never smoked cigarrttes	No	No	No	No	Single	No	No	Secondary	>=1,000 to <10,000	No
Male	36 - 45	Yes, regularly now	Yes	Yes	Yes	No	Married	Yes	Yes	College/University	>20,000	No
Female	25 - 35	No, never smoked cigarrttes	No	No	Yes	Yes	Single	Yes	Yes	Secondary	<1000	No
Female	18 - 24	No, never smoked cigarrttes	No	No	No	No	Single	No	No	Secondary	>=1,000 to <10,000	No
Male	36 - 45	Yes, regulary in the past	Yes	Yes	Yes	Yes	Married	Yes	Yes	Primary	>=1,000 to <10,000	No
Female	36 - 45	No, never smoked cigarrttes	No	No	Yes	Yes	Married	Yes	Yes	Primary	<1000	Yes
Male	46+	No, never smoked cigarrttes	No	No	Yes	Yes	Married	Yes	Yes	Primary	<1000	Yes
Female	18 - 24	No, never smoked cigarrttes	No	No	No	No	Single	No	Yes	College/University	>=10,000 to <20,000	No
Female	18 - 24	No, never smoked cigarrttes	No	No	No	No	Married	No	No	Primary	>=1,000 to <10,000	No
Female	36 - 45	No, never smoked cigarrttes	No	No	Yes	Yes	Single	Yes	Yes	College/University	>=10,000 to <20,000	No
Female	18 - 24	No, never smoked cigarrttes	No	No	No	No	Married	No	No	College/University	>=1,000 to <10,000	No
Female	25 - 35	No, never smoked cigarrttes	No	No	No	No	Single	No	No	Primary	>=1,000 to <10,000	No
Male	46+	No, never smoked cigarrttes	No	No	No	No	Married	No	No	Primary	<1000	No
Female	25 - 35	No, never smoked cigarrttes	No	No	No	No	Single	No	No	Secondary	>=1,000 to <10,000	No
Female	18 - 24	No, never smoked cigarrttes	No	No	No	No	Separated/Divorced	Yes	Yes	Primary	<1000	No
Female	25 - 35	No, never smoked cigarrttes	No	No	No	No	Single	No	No	Primary	>=1,000 to <10,000	No
Male	36 - 45	No, never smoked cigarrttes	No	No	No	No	Married	No	No	Primary	>=10,000 to <20,000	No
Female	25 - 35	No, never smoked cigarrttes	No	No	No	No	Married	No	No	Primary	>=1,000 to <10,000	No
Female	25 - 35	No, never smoked cigarrttes	No	No	No	No	Married	No	No	Secondary	>=1,000 to <10,000	No
Female	25 - 35	No, never smoked cigarrttes	No	No	No	No	Married	No	No	Primary	>=1,000 to <10,000	No
Male	36 - 45	No, never smoked cigarrttes	No	No	Yes	Yes	Married	Yes	Yes	Secondary	>20,000	Yes
Female	46+	No, never smoked cigarrttes	No	No	No	No	Married	No	No	Primary	>=1,000 to <10,000	No
Female	46+	No, never smoked cigarrttes	No	No	No	No	Married	No	No	Primary	>=1,000 to <10,000	No
Female	18 - 24	No, never smoked cigarrttes	No	No	Yes	No	Married	No	Yes	Primary	>=1,000 to <10,000	No
Male	25 - 35	No, never smoked cigarrttes	No	No	No	No	Married	No	No	Primary	>=10,000 to <20,000	No
Female	46+	No, never smoked cigarrttes	No	No	Yes	No	Widowed/Widower	No	Yes	Primary	>=1,000 to <10,000	No
Female	25 - 35	No, never smoked cigarrttes	No	No	No	No	Married	No	No	Secondary	>=1,000 to <10,000	No
Female	18 - 24	No, never smoked cigarrttes	No	No	No	No	Married	No	No	Primary	>=1,000 to <10,000	No
Female	36 - 45	No, never smoked cigarrttes	No	No	No	No	Married	No	No	Primary	>=1,000 to <10,000	No
Male	25 - 35	Yes, regulary in the past	Yes	Yes	Yes	Yes	Married	Yes	Yes	Primary	>=1,000 to <10,000	No
Male	25 - 35	No, never smoked cigarrttes	No	No	Yes	Yes	Single	Yes	Yes	Primary	>=1,000 to <10,000	No
Male	18 - 24	Yes, once or twice only	Yes	Yes	No	No	Single	Yes	Yes	Secondary	>=1,000 to <10,000	No
Male	46+	No, never smoked cigarrttes	Yes	No	Yes	Yes	Married	Yes	Yes	Primary	>=10,000 to <20,000	No
Female	46+	No, never smoked cigarrttes	No	No	No	No	Separated/Divorced	No	No	Primary	>=1,000 to <10,000	No
Male	18 - 24	No, never smoked cigarrttes	No	No	Yes	Yes	Single	Yes	Yes	Primary	>=1,000 to <10,000	No
Female	25 - 35	No, never smoked cigarrttes	No	No	Yes	No	Married	No	Yes	Primary	>=1,000 to <10,000	No
Female	18 - 24	No, never smoked cigarrttes	No	No	Yes	No	Single	No	Yes	Secondary	>=1,000 to <10,000	No
Male	25 - 35	No, never smoked cigarrttes	No	No	Yes	No	Married	No	Yes	Primary	>=1,000 to <10,000	No
Female	36 - 45	No, never smoked cigarrttes	No	No	No	No	Married	No	No	Primary	>=1,000 to <10,000	No
Male	25 - 35	No, never smoked cigarrttes	No	No	No	No	Married	No	No	Primary	>=1,000 to <10,000	No
Female	18 - 24	No, never smoked cigarrttes	No	No	No	No	Single	No	No	Secondary	>=1,000 to <10,000	No
Male	25 - 35	No, never smoked cigarrttes	No	No	Yes	No	Married	No	Yes	Secondary	>20,000	No
Female	46+	No, never smoked cigarrttes	No	No	No	No	Married	No	No	Secondary	>=1,000 to <10,000	No
Male	36 - 45	Yes, regularly now	Yes	Yes	Yes	Yes	Single	Yes	Yes	Primary	>=1,000 to <10,000	No
Male	46+	No, never smoked cigarrttes	No	No	Yes	Yes	Married	Yes	Yes	Primary	>=1,000 to <10,000	No
Female	46+	No, never smoked cigarrttes	No	No	No	No	Single	No	No	Secondary	<1000	No
Male	36 - 45	Yes, regularly now	Yes	Yes	Yes	Yes	Married	Yes	Yes	Primary	>=1,000 to <10,000	No
Male	18 - 24	No, never smoked cigarrttes	No	No	No	No	Single	No	Yes	Primary	>=10,000 to <20,000	No
Female	25 - 35	No, never smoked cigarrttes	No	No	No	No	Married	No	No	Primary	>=1,000 to <10,000	No
Female	46+	No, never smoked cigarrttes	No	No	Yes	No	Married	No	Yes	Primary	>=1,000 to <10,000	No
Female	25 - 35	No, never smoked cigarrttes	No	No	No	No	Married	No	No	Primary	>=1,000 to <10,000	No
Female	36 - 45	No, never smoked cigarrttes	No	No	No	No	Married	No	No	Primary	<1000	No
Female	46+	No, never smoked cigarrttes	No	No	No	No	Widowed/Widower	No	No	Primary	<1000	No
Male	46+	No, never smoked cigarrttes	No	No	No	No	Married	No	No	Primary	<1000	No
Female	46+	No, never smoked cigarrttes	No	No	No	No	Married	No	No	Primary	<1000	No
Male	25 - 35	No, never smoked cigarrttes	No	No	Yes	No	Married	No	Yes	Primary	>=10,000 to <20,000	No
Female	46+	No, never smoked cigarrttes	No	No	Yes	No	Widowed/Widower	No	Yes	Primary	>=1,000 to <10,000	No
Male	46+	Yes, regulary in the past	Yes	No	Yes	No	Single	No	Yes	Primary	>=1,000 to <10,000	No
Female	36 - 45	No, never smoked cigarrttes	No	No	Yes	No	Married	No	Yes	Primary	>=1,000 to <10,000	No
Female	25 - 35	No, never smoked cigarrttes	No	No	No	No	Married	No	No	Primary	<1000	No
Male	46+	Yes, regulary in the past	Yes	Yes	Yes	No	Married	Yes	Yes	Secondary	>=1,000 to <10,000	No
Female	25 - 35	No, never smoked cigarrttes	No	No	No	No	Married	No	No	Secondary	>=1,000 to <10,000	No
Female	46+	No, never smoked cigarrttes	No	No	No	No	Widowed/Widower	No	No	Primary	>=1,000 to <10,000	Yes
Female	18 - 24	No, never smoked cigarrttes	No	No	No	No	Married	No	No	Primary	>=1,000 to <10,000	No
Male	46+	No, never smoked cigarrttes	No	No	No	No	Separated/Divorced	No	No	College/University	>=1,000 to <10,000	No
Male	25 - 35	Yes, regulary in the past	Yes	No	Yes	No	Widowed/Widower	No	Yes	Primary	>=1,000 to <10,000	No
Female	18 - 24	No, never smoked cigarrttes	No	No	No	No	Single	No	No	College/University	>=1,000 to <10,000	No
